# Supplementary material for: N′-(2-Hy­droxy­benzyl­idene)-2-(hy­droxy­imino)­propano­hydrazide
Source: Acta Crystallogr Sect E Struct Rep Online. 2011 Nov 12;67(Pt 12):o3282–3. doi: 10.1107/S1600536811045818 (PMC3238939; doi:10.1107/S1600536811045818)
Supplement: Supplementary file 2 [file e-67-o3282-Isup2.hkl]

# 
# h,k,l, Fc-squared, Fo-squared, sigma(Fo-squared) and status flag 
# 
data_I
_shelx_title ' pm301b in Cc (pale yellow block)' 
_shelx_refln_list_code          4 
_shelx_F_calc_maximum      155.39 
_exptl_crystal_F_000       464.00 
_reflns_d_resolution_high  0.5963 
 
loop_ 
 _symmetry_equiv_pos_as_xyz 
 'x, y, z' 
 'x, -y, z+1/2' 
 'x+1/2, y+1/2, z' 
 'x+1/2, -y+1/2, z+1/2' 
 
_cell_length_a    11.2296 
_cell_length_b     8.1905 
_cell_length_c    11.1000 
_cell_angle_alpha  90.000 
_cell_angle_beta  102.223 
_cell_angle_gamma  90.000 
 
_shelx_F_squared_multiplier     1.000 
 
loop_ 
 _refln_index_h 
 _refln_index_k 
 _refln_index_l 
 _refln_F_squared_calc 
 _refln_F_squared_meas 
 _refln_F_squared_sigma 
 _refln_observed_status 
   2   0   0     3611.12     3730.82     20.67 o 
   4   0   0      976.55     1118.09      5.04 o 
   6   0   0      893.72      964.96      4.42 o 
   8   0   0       11.27        9.27      0.41 o 
  10   0   0      483.78      509.30      3.34 o 
  12   0   0      131.66      129.07      2.82 o 
  14   0   0       64.54       65.05      3.39 o 
  16   0   0       42.17       37.97      3.14 o 
  18   0   0       76.76       79.57      4.35 o 
   1   1   0      509.16      535.73      2.04 o 
   3   1   0    23247.97    22934.54    116.34 o 
   5   1   0      305.47      305.42      1.21 o 
   7   1   0      158.25      165.61      0.85 o 
   9   1   0      201.02      210.09      1.22 o 
  11   1   0       26.21       27.46      0.70 o 
  13   1   0       35.72       37.26      7.38 o 
  15   1   0       41.18       43.11      2.30 o 
  17   1   0       25.17       25.72      2.90 o 
   0   2   0      265.61      286.25      1.58 o 
   2   2   0     4293.06     4518.00     15.79 o 
   4   2   0      700.45      769.45      2.65 o 
   6   2   0     1383.22     1628.95      5.41 o 
   8   2   0      181.32      183.40      0.98 o 
  10   2   0       52.72       55.09      0.72 o 
  12   2   0      582.80      580.14      6.00 o 
  14   2   0       32.90       30.18      2.42 o 
  16   2   0      116.48      106.73      4.96 o 
  18   2   0       70.23       68.20      2.91 o 
   1   3   0      706.37      747.48      3.10 o 
   3   3   0      491.32      517.48      1.97 o 
   5   3   0      334.09      344.22      1.42 o 
   7   3   0      201.11      221.64      1.09 o 
   9   3   0      766.75      736.21      3.33 o 
  11   3   0       17.39       19.63      1.29 o 
  13   3   0      322.52      312.37      5.08 o 
  15   3   0       15.01       17.29      3.39 o 
  17   3   0       44.32       43.73      2.48 o 
   0   4   0     2661.73     3085.21     15.09 o 
   2   4   0      118.71      141.81      0.77 o 
   4   4   0      768.13      807.35      3.06 o 
   6   4   0     1755.98     1683.05      6.11 o 
   8   4   0      308.43      313.12      2.42 o 
  10   4   0      935.03      932.62      8.75 o 
  12   4   0       27.73       25.28      1.71 o 
  14   4   0       14.47       13.92      1.62 o 
  16   4   0       13.18       11.73      1.71 o 
   1   5   0      262.69      298.47      1.49 o 
   3   5   0      678.51      752.83      3.07 o 
   5   5   0       19.65       26.66      0.47 o 
   7   5   0     1943.96     1909.73      8.67 o 
   9   5   0       48.90       45.65      1.35 o 
  11   5   0      150.30      147.62      2.65 o 
  13   5   0       49.41       47.82      2.30 o 
  15   5   0        8.43        4.23      1.54 o 
  17   5   0        0.39       -1.45      1.62 o 
   0   6   0       45.89       58.06      0.87 o 
   2   6   0       47.60       49.38      0.67 o 
   4   6   0     1206.24     1197.80      5.27 o 
   6   6   0     1203.47     1191.82      5.69 o 
   8   6   0       25.16       22.32      1.10 o 
  10   6   0       70.35       70.19      1.66 o 
  12   6   0        7.26        7.26      2.18 o 
  14   6   0       73.58       72.73      2.82 o 
  16   6   0       82.20       82.74      3.51 o 
   1   7   0       50.47       51.82      0.76 o 
   3   7   0      109.18      105.60      1.05 o 
   5   7   0      110.55      108.34      1.81 o 
   7   7   0       33.57       37.01      1.23 o 
   9   7   0      112.45      112.34      2.09 o 
  11   7   0        4.67        4.79      2.18 o 
  13   7   0       43.00       41.97      2.39 o 
  15   7   0       65.43       67.56      2.91 o 
   0   8   0       11.63        7.30      1.20 o 
   2   8   0      266.39      251.56      2.87 o 
   4   8   0      196.48      187.66      3.07 o 
   6   8   0      167.62      173.22      2.45 o 
   8   8   0       65.12       63.14      1.84 o 
  10   8   0      128.38      128.00      2.70 o 
  12   8   0       91.60       91.54      3.08 o 
  14   8   0       43.00       41.55      2.48 o 
   1   9   0      294.28      275.91      3.20 o 
   3   9   0      307.47      294.43      4.40 o 
   5   9   0       66.62       63.78      2.55 o 
   7   9   0       54.43       57.11      1.55 o 
   9   9   0       18.28       16.02      1.44 o 
  11   9   0       38.03       36.37      2.30 o 
  13   9   0      121.63      120.91      7.50 o 
   0  10   0      123.46      125.54      3.75 o 
   2  10   0       49.85       53.66      1.69 o 
   4  10   0       78.44       82.00      2.96 o 
   6  10   0       44.86       45.95      2.44 o 
   8  10   0       17.53       17.95      1.30 o 
  10  10   0        9.92       11.73      1.88 o 
  12  10   0       13.21       15.35      4.35 o 
   1  11   0      230.08      241.85      3.29 o 
   3  11   0       49.62       52.47      1.78 o 
   5  11   0       57.17       55.34      1.81 o 
   7  11   0       29.24       25.54      1.58 o 
   9  11   0       52.54       55.46      2.82 o 
  11  11   0       51.19       59.33      2.99 o 
   0  12   0       11.44       13.11      2.30 o 
   2  12   0      115.84      113.09      2.39 o 
   4  12   0       53.57       51.80      1.90 o 
   6  12   0        0.58        0.73      1.08 o 
   8  12   0       22.77       25.19      1.86 o 
   1  13   0       28.24       27.39      1.57 o 
   3  13   0       32.99       34.83      1.72 o 
   5  13   0       16.93       20.78      1.82 o 
 -17   1   1       11.10       15.48      1.88 o 
 -15   1   1      148.93      149.00      3.50 o 
 -13   1   1       10.81        9.82      1.61 o 
 -11   1   1       24.82       23.64      1.02 o 
  -9   1   1        5.98        3.04      0.33 o 
  -7   1   1      387.57      372.19      1.58 o 
  -5   1   1     3182.79     3260.17     10.84 o 
  -3   1   1    24146.13    23498.66    104.89 o 
  -1   1   1     1734.30     1840.45      6.63 o 
   1   1   1     3430.10     3679.68     12.18 o 
   3   1   1     1416.97     1707.33      6.15 o 
   5   1   1      125.45      139.61      0.65 o 
   7   1   1      350.28      385.71      1.56 o 
   9   1   1      449.25      468.71      1.99 o 
  11   1   1       35.45       33.23      0.73 o 
  13   1   1      193.98      191.54      3.59 o 
  15   1   1       32.04       32.45      2.05 o 
  17   1   1       92.05       91.35      3.16 o 
 -18   2   1       34.39       37.19      2.66 o 
 -16   2   1       61.20       57.85      2.57 o 
 -14   2   1       17.09       14.63      1.54 o 
 -12   2   1      124.49      126.68      2.44 o 
 -10   2   1       27.48       26.95      0.69 o 
  -8   2   1      299.67      303.10      1.51 o 
  -6   2   1     4308.12     4638.62     15.33 o 
  -4   2   1      474.96      488.77      1.78 o 
  -2   2   1     1242.61     1283.21      4.40 o 
   0   2   1     1719.65     1739.71      5.89 o 
   2   2   1       48.03       52.20      0.35 o 
   4   2   1      162.12      194.39      0.81 o 
   6   2   1      117.66      104.51      0.60 o 
   8   2   1      105.55      105.98      0.67 o 
  10   2   1       36.10       35.51      0.61 o 
  12   2   1       97.05       92.28      3.87 o 
  14   2   1       26.03       23.00      1.71 o 
  16   2   1       46.24       47.80      3.75 o 
 -17   3   1        2.20        2.06      1.54 o 
 -15   3   1      223.79      209.19      4.28 o 
 -13   3   1      344.11      330.73      4.23 o 
 -11   3   1      252.14      260.85      4.01 o 
  -9   3   1     1656.99     1744.30      7.74 o 
  -7   3   1      319.37      339.74      1.53 o 
  -5   3   1     1839.31     2064.80      7.36 o 
  -3   3   1      555.86      627.42      2.42 o 
  -1   3   1      365.18      325.95      1.27 o 
   1   3   1     1109.00     1146.74      3.97 o 
   3   3   1      408.59      413.73      1.65 o 
   5   3   1      619.44      604.94      2.10 o 
   7   3   1      129.00      152.05      1.22 o 
   9   3   1       71.45       76.63      0.73 o 
  11   3   1       29.23       26.96      1.68 o 
  13   3   1      160.29      160.87      5.93 o 
  15   3   1      122.51      121.66      3.25 o 
  17   3   1        6.59        7.96      3.39 o 
 -16   4   1        4.30        2.06      1.54 o 
 -14   4   1       51.06       49.51      2.39 o 
 -12   4   1      126.51      126.08      2.14 o 
 -10   4   1     1218.88     1191.05      9.49 o 
  -8   4   1      124.36      133.40      1.36 o 
  -6   4   1       11.36       10.21      0.34 o 
  -4   4   1      293.79      320.67      1.46 o 
  -2   4   1      953.35     1118.21      4.37 o 
   0   4   1     2157.63     2405.89      8.12 o 
   2   4   1       15.79       11.16      0.33 o 
   4   4   1      344.65      345.53      1.48 o 
   6   4   1      522.43      501.77      2.07 o 
   8   4   1      626.76      647.63      2.95 o 
  10   4   1     1082.17     1085.47      9.81 o 
  12   4   1      121.09      114.91      2.91 o 
  14   4   1       40.66       40.20      2.13 o 
  16   4   1       18.17       16.88      1.88 o 
 -17   5   1       21.00       18.12      2.05 o 
 -15   5   1        0.61        0.12      1.54 o 
 -13   5   1      176.57      164.06      5.93 o 
 -11   5   1      133.62      139.79      2.27 o 
  -9   5   1      193.10      187.36      2.42 o 
  -7   5   1      650.72      627.86      3.14 o 
  -5   5   1       38.82       44.30      0.58 o 
  -3   5   1      151.88      167.12      1.01 o 
  -1   5   1      306.65      331.26      1.55 o 
   1   5   1     1682.89     1821.77      6.77 o 
   3   5   1     3858.83     3913.27     14.52 o 
   5   5   1       48.48       51.08      0.57 o 
   7   5   1     2067.67     1983.92      8.35 o 
   9   5   1       61.90       58.82      1.43 o 
  11   5   1      346.20      337.76      5.13 o 
  13   5   1       48.65       50.41      3.26 o 
  15   5   1       17.51       18.73      1.88 o 
 -16   6   1       21.06       19.62      2.05 o 
 -14   6   1       87.16       86.03      2.99 o 
 -12   6   1       38.22       39.45      1.76 o 
 -10   6   1       87.90       81.16      1.81 o 
  -8   6   1        0.90        1.62      0.75 o 
  -6   6   1      290.47      302.46      1.96 o 
  -4   6   1      409.47      422.62      2.28 o 
  -2   6   1      312.48      338.72      1.72 o 
   0   6   1      265.70      277.00      1.45 o 
   2   6   1      259.66      310.71      1.59 o 
   4   6   1     2532.09     2458.07     11.46 o 
   6   6   1       87.90      100.86      1.06 o 
   8   6   1        5.94        6.45      0.81 o 
  10   6   1        1.25       -1.21      1.21 o 
  12   6   1       48.82       49.82      2.39 o 
  14   6   1       57.77       54.49      3.26 o 
  16   6   1       72.89       71.25      2.91 o 
 -15   7   1       18.60       17.29      2.05 o 
 -13   7   1       14.73       15.03      1.88 o 
 -11   7   1       46.80       46.34      1.86 o 
  -9   7   1      520.65      512.27      4.99 o 
  -7   7   1      285.11      265.41      2.91 o 
  -5   7   1       32.30       44.58      1.38 o 
  -3   7   1       80.70       83.69      0.92 o 
  -1   7   1      283.48      304.66      1.90 o 
   1   7   1     1581.65     1621.49      7.45 o 
   3   7   1      293.06      273.40      1.79 o 
   5   7   1       62.87       65.15      2.13 o 
   7   7   1      180.77      162.51      2.01 o 
   9   7   1       99.71       94.29      2.18 o 
  11   7   1        8.46        7.09      2.06 o 
  13   7   1       32.27       31.63      2.13 o 
  15   7   1        2.43        1.57      1.71 o 
 -14   8   1       65.36       61.19      2.91 o 
 -12   8   1       38.06       35.62      3.39 o 
 -10   8   1       52.75       58.22      1.78 o 
  -8   8   1       62.63       66.68      1.78 o 
  -6   8   1      148.77      151.36      2.30 o 
  -4   8   1       80.61       84.75      1.92 o 
  -2   8   1      334.12      296.34      3.23 o 
   0   8   1      346.22      305.93      3.26 o 
   2   8   1      159.04      153.53      2.20 o 
   4   8   1       78.09       72.48      2.16 o 
   6   8   1       12.81       12.68      0.99 o 
   8   8   1       23.55       25.49      1.21 o 
  10   8   1       11.66       14.43      2.42 o 
  12   8   1       30.69       29.14      2.05 o 
  14   8   1       17.06       17.13      5.20 o 
 -13   9   1        0.64        3.26      1.81 o 
 -11   9   1        2.71        2.29      1.34 o 
  -9   9   1      132.81      138.96      3.11 o 
  -7   9   1      361.02      379.04      4.97 o 
  -5   9   1       21.50       23.11      1.24 o 
  -3   9   1      148.56      142.09      2.41 o 
  -1   9   1      177.68      168.29      2.41 o 
   1   9   1       76.30       68.46      1.66 o 
   3   9   1       25.00       22.27      1.12 o 
   5   9   1       48.59       43.32      1.51 o 
   7   9   1       75.25       76.16      2.83 o 
   9   9   1       85.59       91.36      2.99 o 
  11   9   1      343.06      346.61      5.90 o 
  13   9   1       41.63       45.07      3.87 o 
 -12  10   1       15.89       15.72      2.05 o 
 -10  10   1       47.40       48.58      2.33 o 
  -8  10   1       33.66       32.18      1.38 o 
  -6  10   1      278.94      273.10      3.51 o 
  -4  10   1      662.81      656.87      6.14 o 
  -2  10   1        6.22        6.69      1.33 o 
   0  10   1       29.00       27.38      1.36 o 
   2  10   1       71.30       64.79      1.78 o 
   4  10   1      420.53      422.04      4.71 o 
   6  10   1      159.72      153.49      2.93 o 
   8  10   1      117.52      115.51      2.74 o 
  10  10   1      140.55      143.18      6.05 o 
  12  10   1        9.00        7.94      2.30 o 
 -11  11   1       13.25       15.76      2.13 o 
  -9  11   1       40.57       36.78      3.87 o 
  -7  11   1      189.48      180.08      2.64 o 
  -5  11   1       23.05       24.26      1.45 o 
  -3  11   1       39.63       39.05      1.60 o 
  -1  11   1       44.26       42.96      1.57 o 
   1  11   1      281.39      289.17      3.60 o 
   3  11   1       85.10       84.71      2.06 o 
   5  11   1       71.82       72.37      2.28 o 
   7  11   1       69.73       67.56      2.37 o 
   9  11   1       29.58       31.15      2.30 o 
  -8  12   1        0.84        1.91      1.43 o 
  -6  12   1       11.78       12.00      1.19 o 
  -4  12   1       25.55       26.08      1.54 o 
  -2  12   1      169.07      176.88      2.93 o 
   0  12   1      111.77      113.18      2.45 o 
   2  12   1       13.52       13.64      1.33 o 
   4  12   1       23.65       22.68      1.68 o 
   6  12   1       10.84       10.87      1.88 o 
   8  12   1      105.40      107.88      2.88 o 
  -5  13   1       21.04       22.16      1.57 o 
  -3  13   1       42.74       46.99      1.90 o 
  -1  13   1       56.87       59.73      2.06 o 
   1  13   1       89.07       89.83      3.21 o 
   3  13   1        9.93       11.26      1.58 o 
   5  13   1       31.82       32.95      3.14 o 
 -18   0   2      160.76      162.52      5.80 o 
 -16   0   2       43.02       38.94      3.14 o 
 -14   0   2      106.58      104.35      4.96 o 
 -12   0   2      229.58      224.96      3.93 o 
 -10   0   2       75.88       65.88      1.09 o 
  -8   0   2      880.68      906.68      4.78 o 
  -6   0   2      994.15      974.02      4.77 o 
  -4   0   2      411.81      475.02      3.18 o 
  -2   0   2     1526.36     1716.16      8.02 o 
   2   0   2     1157.29     1150.26      8.61 o 
   4   0   2      563.44      546.81      3.51 o 
   6   0   2     1502.16     1578.05      8.53 o 
   8   0   2     1097.57     1136.39      6.01 o 
  10   0   2     1137.22     1175.54      7.32 o 
  12   0   2       46.48       45.09      1.96 o 
  14   0   2      141.10      133.01      4.35 o 
  16   0   2       58.72       62.88      3.87 o 
 -17   1   2        8.19        6.29      1.71 o 
 -15   1   2      218.47      210.19      4.72 o 
 -13   1   2      102.42      101.68      1.93 o 
 -11   1   2       64.48       64.42      1.88 o 
  -9   1   2      112.46      132.35      1.12 o 
  -7   1   2       63.93       79.01      0.63 o 
  -5   1   2      132.31      122.01      0.69 o 
  -3   1   2    14982.18    15249.18     47.01 o 
  -1   1   2        0.29        1.16      0.16 o 
   1   1   2       15.87       18.77      0.34 o 
   3   1   2     1691.30     1724.52      6.65 o 
   5   1   2      796.40      829.85      3.29 o 
   7   1   2      934.71      972.41      3.67 o 
   9   1   2       37.58       38.87      0.50 o 
  11   1   2      170.82      172.83      1.33 o 
  13   1   2       44.42       45.97      2.13 o 
  15   1   2      147.78      146.76      3.51 o 
  17   1   2       16.43       16.96      2.54 o 
 -18   2   2       35.22       34.95      2.39 o 
 -16   2   2      314.22      300.87      5.30 o 
 -14   2   2       49.14       47.26      2.30 o 
 -12   2   2      292.24      292.45      3.29 o 
 -10   2   2      465.93      464.03      3.06 o 
  -8   2   2     1060.82     1107.29      5.33 o 
  -6   2   2     9735.18    10349.64     37.60 o 
  -4   2   2      109.53      135.86      0.80 o 
  -2   2   2     4685.52     4922.71     15.97 o 
   0   2   2     2892.47     3176.03     11.24 o 
   2   2   2     1304.45     1441.98      5.42 o 
   4   2   2      861.62      996.09      4.21 o 
   6   2   2      128.01      113.30      0.66 o 
   8   2   2       69.09       64.97      0.74 o 
  10   2   2      128.36      132.55      1.21 o 
  12   2   2      265.62      251.86      4.88 o 
  14   2   2      127.95      119.38      4.59 o 
  16   2   2        5.76        6.34      1.54 o 
 -17   3   2       20.52       18.92      1.96 o 
 -15   3   2        1.75        0.34      2.42 o 
 -13   3   2      864.12      841.61      7.28 o 
 -11   3   2      123.54      119.38      1.96 o 
  -9   3   2     1146.47     1231.99      5.80 o 
  -7   3   2      640.51      665.49      2.88 o 
  -5   3   2      463.69      496.41      2.14 o 
  -3   3   2     5148.31     5549.47     19.01 o 
  -1   3   2      523.25      544.10      2.09 o 
   1   3   2      109.00      127.17      0.65 o 
   3   3   2       36.41       41.93      0.37 o 
   5   3   2     1693.96     1869.00      6.69 o 
   7   3   2      591.26      648.83      2.55 o 
   9   3   2       52.47       50.72      0.65 o 
  11   3   2       55.47       55.59      1.34 o 
  13   3   2       73.60       76.00      3.75 o 
  15   3   2      124.72      135.92      3.42 o 
  17   3   2       21.16       17.02      1.88 o 
 -16   4   2       44.20       44.92      3.75 o 
 -14   4   2      124.29      130.56      4.00 o 
 -12   4   2      387.80      390.49      4.11 o 
 -10   4   2      632.63      629.43      5.59 o 
  -8   4   2      387.82      421.19      2.37 o 
  -6   4   2      121.23      135.46      0.91 o 
  -4   4   2      229.42      231.29      1.17 o 
  -2   4   2     1370.70     1585.50      5.60 o 
   0   4   2     1489.88     1732.75      6.18 o 
   2   4   2      607.68      670.17      2.49 o 
   4   4   2      229.39      220.12      0.98 o 
   6   4   2       81.58       77.69      0.58 o 
   8   4   2      304.12      315.46      1.63 o 
  10   4   2      123.11      122.99      1.56 o 
  12   4   2      103.34       99.41      2.74 o 
  14   4   2       30.01       30.79      2.06 o 
  16   4   2       38.32       40.69      2.30 o 
 -17   5   2        8.40        6.65      1.88 o 
 -15   5   2       72.84       66.75      2.91 o 
 -13   5   2       10.02       12.79      1.18 o 
 -11   5   2       46.62       43.26      1.54 o 
  -9   5   2       44.18       43.56      1.39 o 
  -7   5   2      146.55      141.31      1.18 o 
  -5   5   2       34.98       34.76      0.56 o 
  -3   5   2      129.53      171.26      1.02 o 
  -1   5   2      270.43      302.34      1.36 o 
   1   5   2      469.13      520.97      2.10 o 
   3   5   2      116.67      118.74      0.77 o 
   5   5   2        9.09        6.51      0.32 o 
   7   5   2     1222.87     1185.48      4.70 o 
   9   5   2      296.93      288.13      2.97 o 
  11   5   2       42.46       43.34      2.05 o 
  13   5   2      147.90      153.82      4.47 o 
  15   5   2        0.43        1.69      1.54 o 
 -16   6   2       63.23       64.33      2.91 o 
 -14   6   2       75.66       81.86      4.72 o 
 -12   6   2      101.35      107.74      2.14 o 
 -10   6   2       23.92       22.12      1.18 o 
  -8   6   2       42.09       41.40      1.39 o 
  -6   6   2       33.84       52.57      1.07 o 
  -4   6   2      344.77      361.93      2.10 o 
  -2   6   2      180.42      201.71      1.19 o 
   0   6   2      852.48      841.70      3.47 o 
   2   6   2      215.72      209.74      1.19 o 
   4   6   2     2921.65     2820.07     11.57 o 
   6   6   2      234.01      221.57      1.47 o 
   8   6   2       20.63       22.04      1.25 o 
  10   6   2       22.51       20.98      1.62 o 
  12   6   2       11.29       11.23      1.57 o 
  14   6   2       47.84       45.79      4.11 o 
  16   6   2        4.39        6.29      1.71 o 
 -15   7   2       50.06       49.23      2.74 o 
 -13   7   2       98.46       93.31      2.51 o 
 -11   7   2       39.23       44.86      2.44 o 
  -9   7   2       18.02       17.84      1.14 o 
  -7   7   2        9.85        9.77      0.82 o 
  -5   7   2      483.12      446.37      4.71 o 
  -3   7   2      358.05      312.13      2.10 o 
  -1   7   2      319.08      305.40      1.81 o 
   1   7   2     1773.06     1737.66      7.58 o 
   3   7   2       26.45       23.42      0.61 o 
   5   7   2      123.12      125.19      1.59 o 
   7   7   2       11.83       11.23      0.90 o 
   9   7   2       15.01       13.43      1.54 o 
  11   7   2        7.98        9.55      1.54 o 
  13   7   2       10.39        8.73      1.71 o 
  15   7   2        2.96        2.19      2.06 o 
 -14   8   2        0.67        1.92      2.54 o 
 -12   8   2      179.83      185.26      3.44 o 
 -10   8   2      237.27      244.35      3.23 o 
  -8   8   2      236.20      233.85      3.17 o 
  -6   8   2       69.99       70.70      1.53 o 
  -4   8   2      112.37      107.40      1.93 o 
  -2   8   2      734.92      732.34      7.26 o 
   0   8   2       31.23       22.86      1.05 o 
   2   8   2       18.81       18.94      1.02 o 
   4   8   2       42.22       41.93      2.89 o 
   6   8   2      149.56      147.75      4.33 o 
   8   8   2      218.01      216.36      3.30 o 
  10   8   2       49.92       50.98      3.14 o 
  12   8   2        1.98        1.33      1.81 o 
  14   8   2        3.60        5.20      1.81 o 
 -13   9   2       44.42       43.29      2.57 o 
 -11   9   2       39.55       39.91      1.95 o 
  -9   9   2       66.59       69.62      1.90 o 
  -7   9   2      159.19      158.11      2.25 o 
  -5   9   2      135.18      139.53      2.27 o 
  -3   9   2       21.71       21.41      1.54 o 
  -1   9   2      101.19       99.61      1.93 o 
   1   9   2      331.33      291.97      3.32 o 
   3   9   2      153.91      146.30      2.27 o 
   5   9   2       43.14       41.02      1.92 o 
   7   9   2       43.88       44.83      2.71 o 
   9   9   2       19.15       16.91      1.79 o 
  11   9   2      170.85      168.51      4.02 o 
  13   9   2      219.81      217.83      4.70 o 
 -12  10   2        4.93        5.80      1.88 o 
 -10  10   2        9.80       10.31      1.30 o 
  -8  10   2       13.46       13.66      1.24 o 
  -6  10   2       25.60       21.98      1.17 o 
  -4  10   2      106.44      111.53      2.11 o 
  -2  10   2       70.60       61.79      1.78 o 
   0  10   2       24.69       24.74      1.27 o 
   2  10   2       55.29       49.98      1.80 o 
   4  10   2       45.54       47.60      1.90 o 
   6  10   2       91.19       91.33      3.50 o 
   8  10   2       63.86       59.83      2.18 o 
  10  10   2       90.25      101.48      5.20 o 
  12  10   2        5.29        3.80      1.79 o 
 -11  11   2        2.03        1.02      1.79 o 
  -9  11   2       83.85       81.85      2.65 o 
  -7  11   2      181.22      183.97      2.70 o 
  -5  11   2       13.60       13.50      1.24 o 
  -3  11   2       74.67       76.56      2.58 o 
  -1  11   2        4.80        3.84      1.19 o 
   1  11   2      116.29      116.72      4.29 o 
   3  11   2       96.14       89.42      2.42 o 
   5  11   2       26.74       27.19      1.68 o 
   7  11   2       28.46       31.28      1.82 o 
   9  11   2       49.16       46.87      2.65 o 
  -8  12   2        9.61        9.84      2.58 o 
  -6  12   2       13.88       12.94      1.25 o 
  -4  12   2       29.29       30.21      1.56 o 
  -2  12   2       68.79       69.25      2.08 o 
   0  12   2       97.30       94.30      2.58 o 
   2  12   2       27.74       26.06      1.68 o 
   4  12   2       15.10       17.89      1.58 o 
   6  12   2        7.01        8.54      1.79 o 
   8  12   2      215.83      226.71      4.05 o 
  -5  13   2       58.51       61.24      1.94 o 
  -3  13   2       29.95       30.87      1.85 o 
  -1  13   2       11.47       12.77      1.36 o 
   1  13   2      199.12      205.92      5.10 o 
   3  13   2       79.89       81.14      3.25 o 
   5  13   2      101.77      106.99      6.77 o 
 -17   1   3       86.34       83.20      3.08 o 
 -15   1   3       69.57       70.77      1.87 o 
 -13   1   3      129.08      127.06      2.14 o 
 -11   1   3      335.89      338.81      3.48 o 
  -9   1   3      219.93      215.91      1.31 o 
  -7   1   3      394.48      390.63      1.83 o 
  -5   1   3      996.25     1113.48      3.72 o 
  -3   1   3     1138.72     1151.55      3.78 o 
  -1   1   3     2248.85     2261.05      8.06 o 
   1   1   3     1158.47     1185.25      5.78 o 
   3   1   3      857.55      876.66      4.67 o 
   5   1   3     2301.45     2402.38      8.15 o 
   7   1   3     1062.73     1111.99      3.89 o 
   9   1   3        9.70       11.66      0.33 o 
  11   1   3       57.27       56.38      0.86 o 
  13   1   3       12.47       11.28      1.37 o 
  15   1   3       41.47       37.30      2.05 o 
  17   1   3       42.26       41.20      2.54 o 
 -18   2   3       28.09       28.00      2.78 o 
 -16   2   3      223.57      213.32      4.45 o 
 -14   2   3        4.38        3.39      0.97 o 
 -12   2   3      143.16      140.23      2.20 o 
 -10   2   3      193.38      197.65      1.78 o 
  -8   2   3      106.68      106.70      0.83 o 
  -6   2   3      809.13      819.60      3.23 o 
  -4   2   3     1168.31     1159.96      3.93 o 
  -2   2   3      497.30      545.19      1.90 o 
   0   2   3      431.21      437.38      1.67 o 
   2   2   3     6376.16     6672.80     50.64 o 
   4   2   3     4184.42     4526.89     15.23 o 
   6   2   3      362.63      388.13      1.51 o 
   8   2   3      266.49      257.58      1.22 o 
  10   2   3       48.79       45.10      0.60 o 
  12   2   3       14.78       15.51      1.06 o 
  14   2   3       12.13       13.37      2.66 o 
  16   2   3        6.13        5.20      1.54 o 
 -17   3   3        5.25        5.96      3.02 o 
 -15   3   3        2.69        3.26      1.05 o 
 -13   3   3      181.89      178.58      2.57 o 
 -11   3   3       75.41       82.46      1.72 o 
  -9   3   3     1347.83     1443.50      6.70 o 
  -7   3   3        6.79        8.05      0.32 o 
  -5   3   3     2362.90     2662.74      9.41 o 
  -3   3   3      528.94      660.92      2.32 o 
  -1   3   3     1369.70     1448.16      5.30 o 
   1   3   3     3174.55     3429.00     11.61 o 
   3   3   3      209.33      245.58      1.12 o 
   5   3   3      459.67      486.04      2.02 o 
   7   3   3       31.14       39.80      0.45 o 
   9   3   3      324.89      320.22      1.64 o 
  11   3   3      194.41      189.96      2.11 o 
  13   3   3        9.10        9.43      2.30 o 
  15   3   3      103.48       99.11      2.91 o 
  17   3   3        3.31        3.75      1.54 o 
 -16   4   3       13.78       12.84      1.88 o 
 -14   4   3       60.12       60.68      1.78 o 
 -12   4   3      610.86      614.31      5.71 o 
 -10   4   3       22.77       23.85      1.09 o 
  -8   4   3      449.54      481.03      2.54 o 
  -6   4   3       13.63       10.76      0.35 o 
  -4   4   3       49.74       52.89      0.49 o 
  -2   4   3      462.65      593.94      2.38 o 
   0   4   3      959.77     1071.00      3.82 o 
   2   4   3      170.83      194.62      0.93 o 
   4   4   3      123.10      141.58      0.80 o 
   6   4   3      296.68      311.12      1.43 o 
   8   4   3      197.70      205.99      1.22 o 
  10   4   3       86.08       93.05      1.25 o 
  12   4   3       43.35       42.81      2.13 o 
  14   4   3       90.75       87.07      2.74 o 
  16   4   3       34.85       30.81      2.05 o 
 -17   5   3      112.67      117.73      4.35 o 
 -15   5   3      159.63      162.33      4.86 o 
 -13   5   3        9.82        9.59      1.36 o 
 -11   5   3      183.90      195.56      2.71 o 
  -9   5   3      157.49      152.02      2.20 o 
  -7   5   3       63.14       67.92      0.87 o 
  -5   5   3      183.39      223.74      1.27 o 
  -3   5   3      619.67      646.84      2.72 o 
  -1   5   3      778.16      791.13      3.22 o 
   1   5   3       11.66        8.68      0.26 o 
   3   5   3      189.23      188.90      1.05 o 
   5   5   3       83.57       84.98      0.70 o 
   7   5   3       76.55       75.42      0.74 o 
   9   5   3       38.89       37.25      0.97 o 
  11   5   3       10.56       11.23      1.57 o 
  13   5   3      101.62      104.63      3.39 o 
  15   5   3       79.90       80.32      2.91 o 
 -16   6   3       20.93       18.78      2.05 o 
 -14   6   3        4.09        3.99      1.34 o 
 -12   6   3       28.04       26.86      1.33 o 
 -10   6   3       25.44       27.35      1.27 o 
  -8   6   3       90.09       73.75      2.44 o 
  -6   6   3      216.65      191.39      2.02 o 
  -4   6   3      200.77      178.13      1.26 o 
  -2   6   3      280.64      324.31      1.72 o 
   0   6   3      163.14      169.96      1.00 o 
   2   6   3      166.59      173.92      1.05 o 
   4   6   3     1742.02     1671.27      6.86 o 
   6   6   3      128.39      122.40      1.05 o 
   8   6   3       43.50       43.75      1.42 o 
  10   6   3      135.17      131.90      2.99 o 
  12   6   3       55.45       56.45      2.78 o 
  14   6   3        1.73        2.50      1.45 o 
 -15   7   3       57.03       60.61      2.91 o 
 -13   7   3      157.06      161.85      3.49 o 
 -11   7   3       19.21       19.63      1.62 o 
  -9   7   3      138.54      145.11      2.36 o 
  -7   7   3       83.57       89.22      2.26 o 
  -5   7   3      211.10      154.53      2.18 o 
  -3   7   3      128.04      104.38      1.19 o 
  -1   7   3       80.66       87.57      1.07 o 
   1   7   3     2965.51     2972.03     12.32 o 
   3   7   3      219.65      215.34      1.51 o 
   5   7   3      388.54      407.67      3.33 o 
   7   7   3      180.98      177.53      2.80 o 
   9   7   3       26.72       25.66      1.71 o 
  11   7   3      101.72      100.24      2.91 o 
  13   7   3       30.80       30.37      2.78 o 
 -14   8   3        4.34        4.47      1.71 o 
 -12   8   3      101.12       99.62      3.00 o 
 -10   8   3      233.84      246.61      3.29 o 
  -8   8   3       33.21       34.91      1.42 o 
  -6   8   3       39.35       46.47      1.41 o 
  -4   8   3      110.71      111.00      1.93 o 
  -2   8   3     2365.54     2223.55     16.81 o 
   0   8   3      295.12      240.35      4.08 o 
   2   8   3        9.04        8.23      1.05 o 
   4   8   3        1.05        0.60      0.75 o 
   6   8   3       19.07       16.92      1.93 o 
   8   8   3      815.75      805.39     16.03 o 
  10   8   3      141.99      136.55      3.33 o 
  12   8   3        2.67        6.42      1.62 o 
  14   8   3        7.39        6.41      1.93 o 
 -13   9   3       22.59       26.84      1.82 o 
 -11   9   3      121.07      120.45      2.51 o 
  -9   9   3       62.97       66.77      1.90 o 
  -7   9   3      262.33      263.04      3.33 o 
  -5   9   3      629.41      615.09      5.77 o 
  -3   9   3       11.77       13.32      1.02 o 
  -1   9   3      147.81      141.45      2.20 o 
   1   9   3       25.88       18.81      1.09 o 
   3   9   3      227.94      212.99      2.72 o 
   5   9   3      137.92      137.98      2.60 o 
   7   9   3       96.46       97.36      2.37 o 
   9   9   3       23.69       20.36      1.88 o 
  11   9   3      182.93      173.46      5.68 o 
 -12  10   3        9.80       11.94      1.58 o 
 -10  10   3      102.62      100.95      2.39 o 
  -8  10   3       94.63      100.95      2.58 o 
  -6  10   3      127.17      133.27      2.35 o 
  -4  10   3       43.40       40.30      1.92 o 
  -2  10   3       50.63       49.31      1.66 o 
   0  10   3      107.56      112.69      2.41 o 
   2  10   3        9.46        9.99      1.05 o 
   4  10   3       29.10       26.89      1.89 o 
   6  10   3       65.15       63.42      2.65 o 
   8  10   3       47.45       43.42      1.91 o 
  10  10   3      300.76      299.15      8.46 o 
 -11  11   3       54.18       54.56      4.48 o 
  -9  11   3       27.17       29.22      2.61 o 
  -7  11   3        2.59        0.44      0.99 o 
  -5  11   3       30.61       29.53      1.57 o 
  -3  11   3       74.57       77.03      2.02 o 
  -1  11   3       38.38       41.37      1.99 o 
   1  11   3       58.37       59.10      2.14 o 
   3  11   3        8.63        7.69      1.30 o 
   5  11   3       40.46       37.19      2.30 o 
   7  11   3      258.33      263.89      4.19 o 
   9  11   3        8.54       11.45      1.88 o 
  -8  12   3       29.35       33.74      1.78 o 
  -6  12   3        1.55        1.46      1.06 o 
  -4  12   3       18.32       18.36      1.45 o 
  -2  12   3      777.87      797.13     11.17 o 
   0  12   3      107.71      106.16      2.74 o 
   2  12   3       67.24       71.74      2.37 o 
   4  12   3       91.14       93.64      3.16 o 
   6  12   3        2.45        1.57      1.54 o 
  -5  13   3      237.85      244.11      3.31 o 
  -3  13   3       51.29       51.81      2.28 o 
  -1  13   3       33.54       39.96      3.41 o 
   1  13   3      617.75      626.58      9.15 o 
   3  13   3       68.76       61.76      2.91 o 
 -18   0   4      236.23      239.66      7.01 o 
 -16   0   4      230.84      234.22      4.62 o 
 -14   0   4      297.27      280.42      4.79 o 
 -12   0   4      197.56      205.93      3.76 o 
 -10   0   4      396.78      416.71      3.67 o 
  -8   0   4      675.17      729.97      4.23 o 
  -6   0   4      217.04      275.03      1.64 o 
  -4   0   4     2161.47     2277.71     10.49 o 
  -2   0   4     1927.00     2162.63     10.39 o 
   0   0   4     8105.33     8184.26     61.05 o 
   2   0   4     4103.78     4242.70     44.47 o 
   4   0   4      454.17      465.58      3.13 o 
   6   0   4       55.09       45.87      0.52 o 
   8   0   4       97.03      108.32      0.94 o 
  10   0   4       34.98       31.95      0.80 o 
  12   0   4       23.24       18.92      1.16 o 
  14   0   4        4.73        4.59      1.93 o 
  16   0   4       52.24       52.00      3.39 o 
 -17   1   4       19.22       16.82      2.05 o 
 -15   1   4      123.74      117.88      2.27 o 
 -13   1   4      133.71      130.66      2.90 o 
 -11   1   4       18.74       17.25      1.13 o 
  -9   1   4      544.68      600.51      3.00 o 
  -7   1   4      329.88      358.22      1.62 o 
  -5   1   4      459.40      502.28      1.83 o 
  -3   1   4      270.90      244.96      1.40 o 
  -1   1   4     3848.83     4094.70     15.10 o 
   1   1   4      415.66      497.97      3.05 o 
   3   1   4     1001.07     1054.88      4.68 o 
   5   1   4      105.81      103.51      0.51 o 
   7   1   4       30.61       34.73      0.37 o 
   9   1   4      295.69      288.28      1.28 o 
  11   1   4       12.19       12.80      0.66 o 
  13   1   4        8.30        6.50      1.27 o 
  15   1   4       31.55       29.69      1.88 o 
  17   1   4       43.29       45.35      2.39 o 
 -18   2   4       16.87       12.59      2.05 o 
 -16   2   4      171.53      171.83      3.04 o 
 -14   2   4        1.68        1.15      0.97 o 
 -12   2   4       59.76       57.85      1.60 o 
 -10   2   4       13.93       12.76      0.87 o 
  -8   2   4      264.15      304.00      2.23 o 
  -6   2   4     2713.15     2996.64     10.23 o 
  -4   2   4       90.04       84.86      0.55 o 
  -2   2   4      672.87      728.26      2.48 o 
   0   2   4       95.66      145.86      1.00 o 
   2   2   4      326.37      327.97      1.48 o 
   4   2   4      188.68      189.75      0.80 o 
   6   2   4       44.73       35.31      0.40 o 
   8   2   4       28.62       27.44      0.44 o 
  10   2   4       19.41       18.66      0.48 o 
  12   2   4      801.85      790.20      9.85 o 
  14   2   4      167.37      164.34      4.11 o 
  16   2   4        9.56        7.62      1.54 o 
 -17   3   4        1.14       -1.57      1.57 o 
 -15   3   4        1.49        1.31      1.08 o 
 -13   3   4       24.87       23.77      1.24 o 
 -11   3   4       79.36       80.79      2.51 o 
  -9   3   4     1825.73     1916.19      9.43 o 
  -7   3   4      174.16      164.32      1.01 o 
  -5   3   4      233.22      238.09      1.08 o 
  -3   3   4     2026.09     2213.97      7.38 o 
  -1   3   4     1195.24     1287.98      4.26 o 
   1   3   4     2354.55     2644.90      9.47 o 
   3   3   4      584.29      621.11      2.47 o 
   5   3   4       26.64       37.43      0.50 o 
   7   3   4      153.93      167.63      0.86 o 
   9   3   4      789.00      748.22      3.20 o 
  11   3   4       16.22       15.98      0.77 o 
  13   3   4        9.54        8.23      1.37 o 
  15   3   4      216.86      226.41      5.93 o 
 -18   4   4       14.68       16.81      2.05 o 
 -16   4   4       13.01       13.10      1.54 o 
 -14   4   4       21.35       20.70      1.78 o 
 -12   4   4      324.97      325.30      3.66 o 
 -10   4   4       23.53       24.24      1.54 o 
  -8   4   4      481.20      524.57      2.74 o 
  -6   4   4     1236.49     1299.34      5.24 o 
  -4   4   4      923.97      947.06      3.47 o 
  -2   4   4      386.49      462.16      1.99 o 
   0   4   4      180.15      225.46      1.03 o 
   2   4   4      133.79      156.62      0.80 o 
   4   4   4       78.17       87.98      0.59 o 
   6   4   4      873.89      806.72      3.02 o 
   8   4   4        5.19        2.62      0.30 o 
  10   4   4      250.63      239.56      2.15 o 
  12   4   4      128.30      126.29      2.99 o 
  14   4   4       33.60       31.29      1.96 o 
  16   4   4       56.97       61.86      2.65 o 
 -17   5   4        3.69        3.27      2.42 o 
 -15   5   4      112.55      113.47      2.95 o 
 -13   5   4       77.48       74.86      1.90 o 
 -11   5   4      577.39      556.79      8.48 o 
  -9   5   4        6.66        6.77      1.19 o 
  -7   5   4      265.55      256.99      1.85 o 
  -5   5   4       59.51       79.07      0.74 o 
  -3   5   4      200.47      230.28      1.22 o 
  -1   5   4      521.92      550.13      2.43 o 
   1   5   4      440.85      455.77      1.94 o 
   3   5   4       62.62       68.21      0.66 o 
   5   5   4      106.71       90.80      0.74 o 
   7   5   4       24.17       22.98      0.49 o 
   9   5   4       81.40       77.67      1.14 o 
  11   5   4       27.01       27.59      2.66 o 
  13   5   4       50.01       56.04      2.48 o 
  15   5   4        3.49        2.66      1.69 o 
 -16   6   4      172.58      170.72      4.28 o 
 -14   6   4      156.42      152.02      2.68 o 
 -12   6   4       16.08       16.11      1.21 o 
 -10   6   4        5.68        5.89      1.08 o 
  -8   6   4      397.24      349.11      3.69 o 
  -6   6   4      364.74      290.34      4.33 o 
  -4   6   4      103.95      124.38      1.05 o 
  -2   6   4       50.19       50.30      0.66 o 
   0   6   4      178.37      196.38      1.10 o 
   2   6   4      564.98      559.85      2.51 o 
   4   6   4       76.11       81.90      0.75 o 
   6   6   4       88.52       87.26      0.89 o 
   8   6   4       24.39       27.78      0.95 o 
  10   6   4       43.15       45.77      2.78 o 
  12   6   4       19.19       20.47      1.71 o 
  14   6   4       60.13       68.78      4.47 o 
 -15   7   4       11.54       13.50      1.70 o 
 -13   7   4       95.54       99.58      2.29 o 
 -11   7   4       21.88       25.69      1.88 o 
  -9   7   4       13.84       14.18      1.09 o 
  -7   7   4       29.25       27.35      1.18 o 
  -5   7   4      111.33       70.88      1.77 o 
  -3   7   4      422.48      360.14      2.80 o 
  -1   7   4      154.30      129.61      1.08 o 
   1   7   4     1256.06     1198.54      5.30 o 
   3   7   4       87.14       81.56      0.93 o 
   5   7   4      913.69      911.88      5.61 o 
   7   7   4      289.42      293.41      3.30 o 
   9   7   4       67.42       70.69      2.48 o 
  11   7   4       61.63       64.40      3.51 o 
  13   7   4       25.72       24.33      3.87 o 
 -14   8   4       12.58       13.51      1.68 o 
 -12   8   4        5.95        5.26      1.18 o 
 -10   8   4       92.61       90.02      2.11 o 
  -8   8   4       10.87       11.01      1.68 o 
  -6   8   4       11.65        9.36      0.87 o 
  -4   8   4      257.27      236.27      2.87 o 
  -2   8   4     1483.28     1471.66     10.39 o 
   0   8   4      102.87       88.61      1.51 o 
   2   8   4      262.46      247.92      2.53 o 
   4   8   4      417.42      411.87      7.76 o 
   6   8   4       74.11       68.50      3.99 o 
   8   8   4      262.02      268.05      3.77 o 
  10   8   4       22.14       22.89      1.88 o 
  12   8   4       10.91        9.16      1.62 o 
 -13   9   4       30.65       27.22      1.68 o 
 -11   9   4       32.61       30.78      1.92 o 
  -9   9   4       37.33       35.29      1.54 o 
  -7   9   4       94.20       88.25      1.77 o 
  -5   9   4     1031.19      992.16      7.87 o 
  -3   9   4      106.47       94.33      1.96 o 
  -1   9   4       83.07       77.65      1.88 o 
   1   9   4       70.16       68.89      1.63 o 
   3   9   4       21.95       20.74      1.26 o 
   5   9   4       33.79       33.92      1.96 o 
   7   9   4      217.81      216.29      3.40 o 
   9   9   4       15.12       17.47      1.79 o 
  11   9   4      169.79      163.81     12.58 o 
 -12  10   4        3.47        2.37      1.27 o 
 -10  10   4       59.66       59.59      2.02 o 
  -8  10   4      260.48      257.87      3.84 o 
  -6  10   4       36.10       36.97      1.98 o 
  -4  10   4       42.87       39.79      1.95 o 
  -2  10   4        2.76       -0.04      0.90 o 
   0  10   4       25.70       22.22      1.40 o 
   2  10   4       23.71       22.77      1.40 o 
   4  10   4        8.80        7.61      1.45 o 
   6  10   4        2.06        2.78      1.37 o 
   8  10   4       28.15       25.50      1.68 o 
  10  10   4       48.19       44.91      2.48 o 
 -11  11   4       13.60       13.32      1.45 o 
  -9  11   4       26.71       26.80      1.63 o 
  -7  11   4       57.18       55.34      2.57 o 
  -5  11   4      636.27      638.05      7.37 o 
  -3  11   4      114.58      117.07      2.39 o 
  -1  11   4       32.90       32.88      1.72 o 
   1  11   4        6.06        7.14      1.26 o 
   3  11   4        2.51        1.27      1.45 o 
   5  11   4       35.98       32.63      2.42 o 
   7  11   4       82.49       84.99      2.51 o 
   9  11   4        7.94        7.73      1.79 o 
  -8  12   4       44.22       47.12      1.93 o 
  -6  12   4        4.24        3.10      1.08 o 
  -4  12   4        4.62        2.18      1.21 o 
  -2  12   4      564.91      567.73      6.79 o 
   0  12   4       98.95      101.28      3.26 o 
   2  12   4        2.85        4.37      1.62 o 
   4  12   4       87.93       93.31      3.25 o 
   6  12   4       14.08       14.22      1.96 o 
  -5  13   4       31.47       33.53      2.23 o 
  -3  13   4       27.90       30.14      2.66 o 
  -1  13   4        5.54        5.68      1.88 o 
   1  13   4      215.63      219.39      4.79 o 
   3  13   4       59.67       56.87      2.91 o 
 -17   1   5       15.68       15.02      1.39 o 
 -15   1   5        8.32        6.75      1.09 o 
 -13   1   5       20.50       20.33      1.14 o 
 -11   1   5      285.59      287.03      3.17 o 
  -9   1   5      400.29      403.91      2.21 o 
  -7   1   5       12.98       14.20      0.33 o 
  -5   1   5      583.83      603.65      2.31 o 
  -3   1   5     2074.27     2248.83      7.26 o 
  -1   1   5      339.94      403.20      1.73 o 
   1   1   5     1131.73     1259.71      6.67 o 
   3   1   5        9.44       10.68      0.28 o 
   5   1   5       42.41       46.68      0.38 o 
   7   1   5       53.50       47.39      0.42 o 
   9   1   5      458.68      464.63      2.06 o 
  11   1   5      115.02      115.55      1.32 o 
  13   1   5       77.00       77.94      1.80 o 
  15   1   5       39.29       44.39      2.42 o 
 -18   2   5       12.71       10.65      1.88 o 
 -16   2   5        2.19        2.07      1.16 o 
 -14   2   5       82.17       80.65      1.93 o 
 -12   2   5        9.38        8.67      1.26 o 
 -10   2   5       23.77       25.33      1.40 o 
  -8   2   5      273.66      275.50      1.58 o 
  -6   2   5     1035.35     1074.37      3.82 o 
  -4   2   5       50.51       48.87      0.39 o 
  -2   2   5      116.81       87.26      0.91 o 
   0   2   5     1122.71     1308.87      4.74 o 
   2   2   5     1213.41     1424.76      5.26 o 
   4   2   5      685.87      777.37      2.91 o 
   6   2   5      107.92      112.96      0.64 o 
   8   2   5       57.16       61.68      0.56 o 
  10   2   5       14.41       13.45      0.54 o 
  12   2   5      315.92      324.50      6.90 o 
  14   2   5        1.87        3.87      1.37 o 
  16   2   5       15.51       18.34      1.79 o 
 -17   3   5        2.18        0.73      1.40 o 
 -15   3   5       72.37       70.45      1.96 o 
 -13   3   5        0.50        0.89      0.93 o 
 -11   3   5       16.62       16.41      1.05 o 
  -9   3   5       33.49       36.66      0.88 o 
  -7   3   5      138.20      127.60      0.84 o 
  -5   3   5      446.27      431.21      1.76 o 
  -3   3   5      101.24      124.16      0.66 o 
  -1   3   5      650.05      725.42      2.68 o 
   1   3   5      493.67      505.14      1.88 o 
   3   3   5      424.55      415.60      1.64 o 
   5   3   5      313.20      342.56      1.40 o 
   7   3   5      256.97      250.39      1.15 o 
   9   3   5        2.46        4.51      0.36 o 
  11   3   5      429.02      418.55      3.24 o 
  13   3   5       16.67       16.86      1.69 o 
  15   3   5      125.22      123.13      3.16 o 
 -16   4   5        5.68        5.24      1.20 o 
 -14   4   5       98.65       94.27      2.14 o 
 -12   4   5      863.93      837.89      7.74 o 
 -10   4   5       49.58       45.42      1.44 o 
  -8   4   5        9.89       11.96      0.62 o 
  -6   4   5      133.63      123.52      0.90 o 
  -4   4   5     1004.78     1028.03      3.76 o 
  -2   4   5     2879.89     2965.50     10.37 o 
   0   4   5      361.05      338.76      1.43 o 
   2   4   5       99.57      104.66      0.62 o 
   4   4   5       35.86       56.23      0.48 o 
   6   4   5      457.10      416.87      1.69 o 
   8   4   5      332.80      309.63      1.86 o 
  10   4   5       45.83       46.72      1.16 o 
  12   4   5        5.58        5.95      1.02 o 
  14   4   5      123.81      125.97      3.16 o 
 -17   5   5       39.82       38.55      2.57 o 
 -15   5   5      406.43      405.25      4.68 o 
 -13   5   5       10.77       10.08      1.14 o 
 -11   5   5       44.07       43.85      1.51 o 
  -9   5   5      574.14      526.41      4.93 o 
  -7   5   5      131.54      139.83      1.38 o 
  -5   5   5      388.86      442.10      2.19 o 
  -3   5   5      124.78      130.75      0.87 o 
  -1   5   5      519.47      496.07      2.17 o 
   1   5   5      607.47      596.08      2.31 o 
   3   5   5     1007.82      931.67      3.62 o 
   5   5   5       36.78       32.39      0.49 o 
   7   5   5      204.99      194.41      1.25 o 
   9   5   5       27.81       28.87      1.10 o 
  11   5   5       71.40       69.15      1.94 o 
  13   5   5      101.76      104.96      5.44 o 
  15   5   5       38.89       37.49      2.22 o 
 -16   6   5       20.42       24.70      1.82 o 
 -14   6   5      170.30      170.68      3.14 o 
 -12   6   5      109.64      113.62      3.07 o 
 -10   6   5      105.15      107.25      2.02 o 
  -8   6   5      200.13      174.26      2.45 o 
  -6   6   5       87.23       70.58      1.56 o 
  -4   6   5      188.32      152.84      1.10 o 
  -2   6   5       89.11       84.27      0.78 o 
   0   6   5      166.53      157.12      0.98 o 
   2   6   5     1468.40     1501.25      5.82 o 
   4   6   5       68.62       74.52      0.75 o 
   6   6   5       98.02       93.66      1.07 o 
   8   6   5        1.26        0.95      0.69 o 
  10   6   5       33.29       32.94      1.81 o 
  12   6   5       56.55       53.58      2.39 o 
  14   6   5        0.60       -1.45      1.45 o 
 -15   7   5       81.61       82.42      2.35 o 
 -13   7   5      149.01      153.18      3.56 o 
 -11   7   5       92.64       93.44      2.08 o 
  -9   7   5       10.12        7.83      1.05 o 
  -7   7   5      143.88      134.47      2.18 o 
  -5   7   5      173.57      132.41      2.50 o 
  -3   7   5        5.45        4.98      0.57 o 
  -1   7   5      157.48      162.12      1.23 o 
   1   7   5      133.09      125.88      1.08 o 
   3   7   5        1.81        2.78      0.44 o 
   5   7   5      935.88      937.23      5.76 o 
   7   7   5       89.61       93.32      1.84 o 
   9   7   5      120.47      121.57      2.99 o 
  11   7   5       14.84       15.98      1.71 o 
  13   7   5        1.27        0.48      1.37 o 
 -14   8   5       12.29       13.01      1.45 o 
 -12   8   5       54.17       56.75      2.52 o 
 -10   8   5       33.23       30.66      1.42 o 
  -8   8   5        9.74       11.42      1.05 o 
  -6   8   5      104.22       94.24      1.73 o 
  -4   8   5        7.50        8.53      1.06 o 
  -2   8   5      545.02      532.52      5.51 o 
   0   8   5        1.94        2.60      0.78 o 
   2   8   5       58.52       55.47      1.34 o 
   4   8   5      321.09      314.27      4.04 o 
   6   8   5       63.21       64.85      2.54 o 
   8   8   5      440.94      445.03      6.65 o 
  10   8   5      144.31      142.28      3.50 o 
  12   8   5       59.43       59.02      2.57 o 
 -13   9   5       44.55       44.25      1.90 o 
 -11   9   5      114.11      114.97      2.79 o 
  -9   9   5       94.08       96.75      2.76 o 
  -7   9   5        0.68        0.56      0.93 o 
  -5   9   5      852.92      880.97      6.86 o 
  -3   9   5       28.53       22.97      1.21 o 
  -1   9   5       62.09       58.16      2.08 o 
   1   9   5       96.87       93.57      3.02 o 
   3   9   5        4.32        4.84      1.37 o 
   5   9   5      163.75      163.41      3.50 o 
   7   9   5       30.57       30.22      1.58 o 
   9   9   5       16.50       18.34      1.79 o 
  11   9   5       85.11       80.28      2.89 o 
 -12  10   5       37.51       41.71      1.87 o 
 -10  10   5      112.64      114.97      2.54 o 
  -8  10   5     1559.04     1561.21     12.88 o 
  -6  10   5      175.02      176.16      2.46 o 
  -4  10   5      302.38      299.48      3.60 o 
  -2  10   5       91.03       94.10      2.32 o 
   0  10   5       10.44        9.63      1.16 o 
   2  10   5      134.64      137.80      3.33 o 
   4  10   5       10.79       12.04      3.39 o 
   6  10   5       15.47       12.58      1.71 o 
   8  10   5       39.86       36.10      2.09 o 
  10  10   5       38.79       39.39      2.30 o 
  -9  11   5       11.51       13.82      1.45 o 
  -7  11   5      165.82      162.60      2.90 o 
  -5  11   5      806.50      834.38      6.90 o 
  -3  11   5       65.68       67.94      2.32 o 
  -1  11   5       97.29      105.05      2.60 o 
   1  11   5        9.02        9.36      2.42 o 
   3  11   5       33.28       29.22      2.13 o 
   5  11   5       59.72       60.28      2.65 o 
   7  11   5       33.16       33.56      1.82 o 
  -8  12   5        2.64        2.46      1.64 o 
  -6  12   5       29.90       35.22      1.75 o 
  -4  12   5       12.69       12.12      1.43 o 
  -2  12   5      369.69      366.85      8.71 o 
   0  12   5       41.15       38.59      2.39 o 
   2  12   5       54.50       57.83      4.59 o 
   4  12   5      145.20      144.34      4.84 o 
   6  12   5       16.81       19.84      2.05 o 
  -3  13   5       42.18       49.62      2.74 o 
  -1  13   5       26.20       26.85      4.23 o 
   1  13   5      317.71      327.52      6.07 o 
 -18   0   6       10.62        7.26      1.88 o 
 -16   0   6       36.14       34.24      2.22 o 
 -14   0   6      274.87      270.75      4.79 o 
 -12   0   6     1104.10     1102.23     13.78 o 
 -10   0   6       47.75       54.17      2.05 o 
  -8   0   6      216.61      191.35      1.66 o 
  -6   0   6      422.71      455.56      2.47 o 
  -4   0   6     3426.72     3805.74     18.09 o 
  -2   0   6     3308.26     3687.85     18.49 o 
   0   0   6      346.08      321.06      3.12 o 
   2   0   6       65.34       60.70      2.42 o 
   4   0   6       50.66       54.09      0.70 o 
   6   0   6     4040.85     3933.15     19.73 o 
   8   0   6      873.71      904.75      5.26 o 
  10   0   6      173.83      179.14      1.80 o 
  12   0   6       60.57       59.46      1.72 o 
  14   0   6       12.00       11.37      1.93 o 
  16   0   6       27.05       28.05      2.66 o 
 -17   1   6      101.53      105.21      2.42 o 
 -15   1   6      143.34      139.38      2.72 o 
 -13   1   6       35.13       36.93      1.48 o 
 -11   1   6      192.36      194.36      2.51 o 
  -9   1   6      408.74      430.77      2.34 o 
  -7   1   6      341.01      382.97      1.70 o 
  -5   1   6      441.59      472.56      1.76 o 
  -3   1   6      422.36      486.01      3.43 o 
  -1   1   6     1610.70     1718.13      6.33 o 
   1   1   6      537.59      600.92      4.99 o 
   3   1   6     1675.79     1568.76     12.33 o 
   5   1   6       11.26        9.79      0.21 o 
   7   1   6       50.85       43.95      0.45 o 
   9   1   6     1022.57     1010.89      4.63 o 
  11   1   6      134.65      138.85      1.41 o 
  13   1   6       18.53       18.59      1.01 o 
  15   1   6       38.03       38.09      2.05 o 
 -18   2   6        5.78        5.72      1.54 o 
 -16   2   6        9.08        8.35      1.57 o 
 -14   2   6       22.67       23.37      1.43 o 
 -12   2   6       50.77       52.32      1.54 o 
 -10   2   6       71.22       72.48      1.59 o 
  -8   2   6      749.33      800.04      3.77 o 
  -6   2   6       78.37       71.68      0.57 o 
  -4   2   6      475.15      457.35      1.77 o 
  -2   2   6      448.84      468.75      1.85 o 
   0   2   6      331.09      346.82      1.32 o 
   2   2   6      207.87      194.55      0.93 o 
   4   2   6      393.53      387.48      1.54 o 
   6   2   6      414.87      382.27      1.54 o 
   8   2   6      449.38      426.61      2.15 o 
  10   2   6      166.40      160.80      1.71 o 
  12   2   6      233.96      228.22      2.33 o 
  14   2   6      183.81      184.41      4.84 o 
 -17   3   6       48.10       49.34      3.04 o 
 -15   3   6       26.85       24.33      1.82 o 
 -13   3   6       45.35       42.74      1.60 o 
 -11   3   6      110.79      114.99      2.06 o 
  -9   3   6      168.81      171.28      2.29 o 
  -7   3   6      130.31      116.78      0.84 o 
  -5   3   6       98.31      107.71      0.70 o 
  -3   3   6      341.27      308.57      1.37 o 
  -1   3   6      318.80      331.93      1.32 o 
   1   3   6      536.62      594.21      2.12 o 
   3   3   6       24.68       27.78      0.31 o 
   5   3   6      202.46      184.96      0.86 o 
   7   3   6      237.85      213.71      1.14 o 
   9   3   6      165.30      149.81      1.16 o 
  11   3   6       28.14       33.00      0.99 o 
  13   3   6       65.82       62.72      2.30 o 
  15   3   6      166.65      178.28      3.67 o 
 -16   4   6        0.63       -1.09      1.09 o 
 -14   4   6       85.29       80.82      1.99 o 
 -12   4   6       78.81       85.05      1.90 o 
 -10   4   6      206.50      189.19      3.91 o 
  -8   4   6       17.22       16.01      0.87 o 
  -6   4   6      171.87      175.50      1.11 o 
  -4   4   6      466.39      411.33      1.75 o 
  -2   4   6       55.27       53.30      0.46 o 
   0   4   6       12.62       18.29      0.32 o 
   2   4   6      166.63      180.41      0.99 o 
   4   4   6      384.45      343.74      1.47 o 
   6   4   6      171.51      128.70      0.82 o 
   8   4   6       32.57       26.39      0.67 o 
  10   4   6        3.97        4.17      0.64 o 
  12   4   6       90.41       91.93      2.73 o 
  14   4   6       25.61       27.47      3.63 o 
 -17   5   6       16.23       14.57      1.45 o 
 -15   5   6       92.91       93.40      2.83 o 
 -13   5   6       13.20       12.50      1.14 o 
 -11   5   6      138.56      123.66      2.20 o 
  -9   5   6       44.13       46.11      1.48 o 
  -7   5   6      360.60      321.36      4.64 o 
  -5   5   6      706.48      725.03      3.39 o 
  -3   5   6       74.03       80.01      0.66 o 
  -1   5   6     2072.00     2036.23      7.26 o 
   1   5   6      264.19      258.99      1.25 o 
   3   5   6      263.42      215.31      1.12 o 
   5   5   6      167.05      140.73      0.89 o 
   7   5   6       27.69       24.65      0.61 o 
   9   5   6      113.33      108.04      1.81 o 
  11   5   6       15.20       15.14      1.20 o 
  13   5   6       94.48      102.43      2.82 o 
 -16   6   6       64.42       61.82      2.18 o 
 -14   6   6        5.93        5.97      1.21 o 
 -12   6   6       50.51       51.24      2.15 o 
 -10   6   6       81.42       80.38      1.84 o 
  -8   6   6       54.09       54.18      1.56 o 
  -6   6   6       62.79       66.79      1.51 o 
  -4   6   6      401.49      395.66      2.12 o 
  -2   6   6      355.39      344.82      1.76 o 
   0   6   6      188.98      164.12      1.03 o 
   2   6   6     2032.89     1960.94      7.54 o 
   4   6   6      707.98      666.39      3.16 o 
   6   6   6      139.99      138.07      1.27 o 
   8   6   6        1.80        1.94      0.69 o 
  10   6   6       70.21       73.16      1.99 o 
  12   6   6       47.39       49.97      2.30 o 
  14   6   6       27.75       27.69      1.96 o 
 -15   7   6        1.56        5.00      1.30 o 
 -13   7   6       48.54       53.95      1.93 o 
 -11   7   6       40.19       37.34      1.57 o 
  -9   7   6       10.11       10.17      1.43 o 
  -7   7   6       54.29       54.87      1.60 o 
  -5   7   6       13.00       20.39      1.19 o 
  -3   7   6       50.95       51.66      1.01 o 
  -1   7   6      155.35      138.33      1.24 o 
   1   7   6       61.63       63.41      0.82 o 
   3   7   6      113.70      108.00      1.51 o 
   5   7   6      487.17      480.07      3.91 o 
   7   7   6      100.14       95.33      1.63 o 
   9   7   6       41.44       44.04      2.13 o 
  11   7   6       52.33       55.38      2.42 o 
  13   7   6       16.53       17.33      1.93 o 
 -14   8   6      132.31      144.51      2.87 o 
 -12   8   6       43.15       44.37      1.78 o 
 -10   8   6       30.79       30.19      1.48 o 
  -8   8   6       13.47       13.98      1.12 o 
  -6   8   6       21.28       18.61      1.12 o 
  -4   8   6        3.73        5.23      0.78 o 
  -2   8   6       25.62       24.22      1.09 o 
   0   8   6      111.97      109.38      2.18 o 
   2   8   6       20.65       18.74      1.09 o 
   4   8   6       54.54       53.79      1.56 o 
   6   8   6      214.79      229.31      4.10 o 
   8   8   6      310.77      310.83      5.04 o 
  10   8   6        8.60        7.50      1.54 o 
  12   8   6        6.19        6.85      1.93 o 
 -13   9   6       50.20       53.09      2.45 o 
 -11   9   6      299.35      301.36      5.79 o 
  -9   9   6      108.03      104.43      2.36 o 
  -7   9   6      272.81      277.58      4.19 o 
  -5   9   6      216.24      208.70      2.60 o 
  -3   9   6       35.37       29.80      2.58 o 
  -1   9   6       53.51       55.36      2.28 o 
   1   9   6       43.72       49.04      2.22 o 
   3   9   6      179.93      183.75      3.67 o 
   5   9   6      275.33      274.79      4.62 o 
   7   9   6       70.09       68.53      2.14 o 
   9   9   6       87.17       85.90      2.91 o 
  11   9   6       73.40       77.46      3.75 o 
 -12  10   6        3.24        4.89      1.40 o 
 -10  10   6       49.08       43.03      1.81 o 
  -8  10   6      336.41      350.01      4.26 o 
  -6  10   6       29.21       30.35      1.57 o 
  -4  10   6      142.73      153.74      3.11 o 
  -2  10   6       45.93       45.92      3.14 o 
   0  10   6       77.95       77.81      3.63 o 
   2  10   6      151.92      171.59      3.76 o 
   4  10   6        3.23        2.18      1.37 o 
   6  10   6        1.13        2.46      1.45 o 
   8  10   6        0.73        1.93      1.54 o 
  -9  11   6       31.92       33.06      2.83 o 
  -7  11   6       62.48       62.89      2.46 o 
  -5  11   6      280.67      290.12      5.31 o 
  -3  11   6       37.20       35.51      2.30 o 
  -1  11   6       33.03       33.94      2.22 o 
   1  11   6       42.12       41.86      2.39 o 
   3  11   6       23.51       18.76      1.96 o 
   5  11   6      136.68      134.03      4.47 o 
   7  11   6        9.93       11.64      1.44 o 
  -6  12   6        7.11        7.75      1.54 o 
  -4  12   6       11.95       12.22      1.96 o 
  -2  12   6      149.83      148.49      3.93 o 
   0  12   6       20.14       17.30      2.06 o 
   2  12   6       29.74       30.83      2.22 o 
   4  12   6       74.19       72.49      2.99 o 
  -1  13   6        8.06        7.26      2.66 o 
 -17   1   7       21.69       22.96      1.54 o 
 -15   1   7      116.11      115.46      2.36 o 
 -13   1   7        0.50        0.54      0.90 o 
 -11   1   7       61.29       62.48      1.59 o 
  -9   1   7       44.77       43.11      0.80 o 
  -7   1   7      933.36      972.83      4.07 o 
  -5   1   7      888.56      957.81      3.47 o 
  -3   1   7       96.38       91.57      0.56 o 
  -1   1   7       44.50       72.37      0.40 o 
   1   1   7       51.59       65.37      3.48 o 
   3   1   7      441.07      421.87      4.30 o 
   5   1   7     2043.18     2017.16     10.28 o 
   7   1   7      244.02      235.98      1.32 o 
   9   1   7      312.66      306.57      1.70 o 
  11   1   7       80.69       79.52      1.08 o 
  13   1   7        5.02        5.25      0.75 o 
  15   1   7        0.45       -0.73      1.93 o 
 -18   2   7      102.16      102.19      2.51 o 
 -16   2   7       89.62       93.11      2.27 o 
 -14   2   7        5.65        5.69      1.05 o 
 -12   2   7       79.31       78.76      1.84 o 
 -10   2   7       29.43       33.03      1.95 o 
  -8   2   7       35.19       32.15      0.63 o 
  -6   2   7       10.83       13.62      0.32 o 
  -4   2   7      268.70      249.04      1.10 o 
  -2   2   7      413.30      421.96      1.60 o 
   0   2   7      695.75      711.73      2.63 o 
   2   2   7      685.16      684.53      3.18 o 
   4   2   7      141.90      135.42      0.74 o 
   6   2   7       40.19       42.26      0.41 o 
   8   2   7      295.50      295.83      1.67 o 
  10   2   7       22.37       23.00      0.58 o 
  12   2   7      106.32      105.02      2.22 o 
  14   2   7        5.10        4.84      1.37 o 
 -17   3   7        0.52        1.93      1.21 o 
 -15   3   7       28.92       27.64      1.75 o 
 -13   3   7      186.04      185.34      2.75 o 
 -11   3   7       87.88       84.47      1.81 o 
  -9   3   7       91.67       90.50      1.69 o 
  -7   3   7      713.73      739.57      3.32 o 
  -5   3   7      784.82      756.11      2.72 o 
  -3   3   7       94.22       79.74      0.55 o 
  -1   3   7      120.52      101.17      0.57 o 
   1   3   7      203.17      183.83      0.82 o 
   3   3   7      155.99      165.45      0.80 o 
   5   3   7       17.21       10.65      0.25 o 
   7   3   7       70.72       64.39      0.69 o 
   9   3   7       52.77       53.06      0.91 o 
  11   3   7      196.59      189.95      1.92 o 
  13   3   7       78.76       82.42      2.84 o 
  15   3   7       36.50       40.27      2.22 o 
 -16   4   7       16.19       15.55      1.42 o 
 -14   4   7        5.07        3.85      1.05 o 
 -12   4   7        4.74        5.74      1.62 o 
 -10   4   7       18.40       17.18      1.05 o 
  -8   4   7       55.31       57.60      1.41 o 
  -6   4   7       24.52       25.41      0.47 o 
  -4   4   7     2684.98     2662.70      9.67 o 
  -2   4   7      876.13      873.02      3.19 o 
   0   4   7      109.99       91.88      0.59 o 
   2   4   7      206.12      199.41      0.96 o 
   4   4   7       49.87       40.63      0.47 o 
   6   4   7       20.38       25.26      0.53 o 
   8   4   7       22.62       17.34      0.52 o 
  10   4   7       81.04       84.29      1.25 o 
  12   4   7       76.85       78.11      1.81 o 
  14   4   7        9.79        9.32      1.54 o 
 -17   5   7       27.41       29.55      1.72 o 
 -15   5   7       84.91       86.95      2.65 o 
 -13   5   7       34.07       31.82      1.45 o 
 -11   5   7       58.97       55.10      1.72 o 
  -9   5   7       15.59       17.07      1.05 o 
  -7   5   7      156.05      165.55      2.23 o 
  -5   5   7       35.46       43.81      0.63 o 
  -3   5   7      155.39      147.94      0.95 o 
  -1   5   7     3600.06     3461.94     12.14 o 
   1   5   7      520.49      479.99      2.00 o 
   3   5   7      197.93      152.84      0.92 o 
   5   5   7      208.64      165.61      1.14 o 
   7   5   7       17.18       18.84      0.61 o 
   9   5   7      111.60      111.36      1.44 o 
  11   5   7       42.31       41.63      1.47 o 
  13   5   7      156.24      173.21      3.59 o 
 -16   6   7       10.27       13.10      1.45 o 
 -14   6   7       34.45       36.75      2.09 o 
 -12   6   7       30.86       33.07      1.51 o 
 -10   6   7       94.27       95.27      1.99 o 
  -8   6   7      295.22      305.54      3.87 o 
  -6   6   7      134.12      128.97      1.96 o 
  -4   6   7       94.30       91.96      0.93 o 
  -2   6   7      175.78      159.29      1.02 o 
   0   6   7      565.63      518.68      2.39 o 
   2   6   7      846.21      810.37      3.49 o 
   4   6   7       19.38       17.19      0.50 o 
   6   6   7       38.16       36.11      0.82 o 
   8   6   7      108.23      103.49      1.51 o 
  10   6   7      144.33      155.65      3.51 o 
  12   6   7        8.28       11.21      1.54 o 
 -15   7   7      107.16      115.27      2.66 o 
 -13   7   7       29.22       33.30      1.63 o 
 -11   7   7       61.34       61.13      1.87 o 
  -9   7   7       68.81       60.84      1.78 o 
  -7   7   7       23.81       24.10      1.29 o 
  -5   7   7       26.68       27.98      1.12 o 
  -3   7   7      303.22      292.42      2.64 o 
  -1   7   7      247.31      225.14      1.85 o 
   1   7   7      604.74      572.48      3.40 o 
   3   7   7      209.49      216.77      2.05 o 
   5   7   7      235.99      226.54      2.59 o 
   7   7   7      154.38      152.34      2.17 o 
   9   7   7        3.20        4.29      1.27 o 
  11   7   7      136.14      142.05      3.33 o 
 -14   8   7      234.60      240.73      4.15 o 
 -12   8   7       82.47       83.25      2.27 o 
 -10   8   7      312.44      316.41      3.84 o 
  -8   8   7       56.53       58.37      1.75 o 
  -6   8   7       30.16       27.39      1.24 o 
  -4   8   7       68.07       66.73      1.66 o 
  -2   8   7       33.09       27.25      1.67 o 
   0   8   7       41.27       43.02      1.23 o 
   2   8   7       53.29       52.87      1.33 o 
   4   8   7       86.15       88.89      1.86 o 
   6   8   7       63.80       60.74      3.26 o 
   8   8   7       56.60       58.17      2.39 o 
  10   8   7       41.07       41.59      2.90 o 
 -13   9   7       21.64       19.34      1.54 o 
 -11   9   7      507.52      527.82      5.69 o 
  -9   9   7        3.13        1.39      1.09 o 
  -7   9   7      148.97      151.38      2.98 o 
  -5   9   7      115.78      115.95      3.34 o 
  -3   9   7       65.14       65.48      2.48 o 
  -1   9   7      309.51      317.35      6.65 o 
   1   9   7        7.08        8.10      1.37 o 
   3   9   7       84.54       84.37      2.65 o 
   5   9   7       22.19       22.31      1.71 o 
   7   9   7      118.98      121.87      2.51 o 
   9   9   7       10.40       12.36      1.62 o 
 -12  10   7        7.25        7.01      2.66 o 
 -10  10   7        4.99        4.49      1.44 o 
  -8  10   7      836.84      848.75      9.38 o 
  -6  10   7       10.43        8.68      1.40 o 
  -4  10   7       38.96       38.97      2.22 o 
  -2  10   7       71.77       71.76      2.65 o 
   0  10   7      174.34      180.55      8.34 o 
   2  10   7      528.73      542.29      7.61 o 
   4  10   7       66.01       64.31      2.48 o 
   6  10   7       40.25       37.07      2.13 o 
   8  10   7       25.64       24.65      1.96 o 
  -9  11   7        6.20        9.77      1.54 o 
  -7  11   7       18.63       15.55      1.96 o 
  -5  11   7      219.87      218.68      4.70 o 
  -3  11   7       40.71       41.16      2.39 o 
  -1  11   7      198.20      207.44      4.36 o 
   1  11   7       36.01       38.88      2.30 o 
   3  11   7       26.89       26.24      2.05 o 
   5  11   7       89.13       88.28      3.06 o 
   7  11   7      141.36      137.89      3.67 o 
  -6  12   7       20.94       23.96      2.30 o 
  -4  12   7       40.28       43.61      2.65 o 
  -2  12   7       27.99       27.81      2.22 o 
   0  12   7       32.27       28.09      2.66 o 
   2  12   7        2.37        1.74      1.62 o 
   4  12   7        6.46        9.71      1.79 o 
 -18   0   8       66.04       68.76      3.16 o 
 -16   0   8       11.39        9.49      1.88 o 
 -14   0   8      274.30      271.40      7.13 o 
 -12   0   8      130.77      128.00      3.16 o 
 -10   0   8      237.26      230.33     11.61 o 
  -8   0   8       67.25       69.47      1.04 o 
  -6   0   8      124.62      147.24      1.26 o 
  -4   0   8      171.28      201.22      1.33 o 
  -2   0   8       62.24       69.88      0.77 o 
   0   0   8     1311.32     1227.57     13.46 o 
   2   0   8     2988.69     2787.68     44.98 o 
   4   0   8      306.81      272.79      6.53 o 
   6   0   8     3502.87     3335.43     20.74 o 
   8   0   8      409.59      405.16      2.77 o 
  10   0   8       71.52       68.33      1.12 o 
  12   0   8       65.32       70.20      1.84 o 
 -17   1   8       37.50       38.07      1.75 o 
 -15   1   8       96.69       92.23      2.18 o 
 -13   1   8       13.02       14.12      1.14 o 
 -11   1   8      184.93      184.70      2.54 o 
  -9   1   8      168.36      174.75      2.62 o 
  -7   1   8       89.16       95.14      0.73 o 
  -5   1   8       28.48       28.17      0.38 o 
  -3   1   8      289.69      271.66      1.24 o 
  -1   1   8      350.23      372.49      1.41 o 
   1   1   8      176.64      160.25      2.11 o 
   3   1   8     2836.14     2665.26     23.75 o 
   5   1   8       25.35       21.42      0.68 o 
   7   1   8       16.68       14.72      0.34 o 
   9   1   8      253.00      249.65      1.46 o 
  11   1   8       32.08       33.04      0.84 o 
  13   1   8       37.59       40.87      1.26 o 
 -18   2   8       19.44       19.39      1.54 o 
 -16   2   8       31.83       30.41      1.85 o 
 -14   2   8       57.65       56.12      1.81 o 
 -12   2   8       57.11       57.68      1.68 o 
 -10   2   8     1470.96     1485.84     11.61 o 
  -8   2   8      629.93      636.78      3.32 o 
  -6   2   8      472.56      491.05      2.06 o 
  -4   2   8       30.08       27.55      0.41 o 
  -2   2   8      129.93      123.58      0.65 o 
   0   2   8     1943.45     1731.24      6.23 o 
   2   2   8      671.45      621.67      3.68 o 
   4   2   8      107.29       91.87      0.81 o 
   6   2   8       33.62       29.38      0.60 o 
   8   2   8      147.90      140.62      1.00 o 
  10   2   8        5.98        5.68      0.43 o 
  12   2   8      163.01      165.94      3.09 o 
  14   2   8       73.77       89.00      3.63 o 
 -17   3   8       46.14       43.40      1.87 o 
 -15   3   8        1.48        1.69      1.09 o 
 -13   3   8       57.32       56.11      2.79 o 
 -11   3   8       85.47       90.12      1.84 o 
  -9   3   8      169.33      170.59      2.54 o 
  -7   3   8     2367.74     2298.13      9.14 o 
  -5   3   8      303.07      295.18      1.34 o 
  -3   3   8       92.99       96.27      0.61 o 
  -1   3   8      754.50      766.34      2.73 o 
   1   3   8      181.70      181.66      0.82 o 
   3   3   8      222.95      172.76      1.04 o 
   5   3   8       67.09       65.78      0.63 o 
   7   3   8        0.59        0.76      0.31 o 
   9   3   8       81.22       77.84      0.88 o 
  11   3   8      103.51      103.61      1.33 o 
  13   3   8       13.67       11.98      0.99 o 
 -16   4   8       32.33       31.71      1.66 o 
 -14   4   8       95.44       98.04      2.23 o 
 -12   4   8       34.42       30.43      1.39 o 
 -10   4   8       56.28       46.19      1.60 o 
  -8   4   8       82.68       74.61      1.60 o 
  -6   4   8       52.75       48.11      0.62 o 
  -4   4   8     3508.89     3376.42     12.07 o 
  -2   4   8      131.37      127.88      0.75 o 
   0   4   8      241.89      233.45      1.07 o 
   2   4   8      167.18      127.22      0.78 o 
   4   4   8       59.83       54.75      0.61 o 
   6   4   8      264.82      225.58      1.56 o 
   8   4   8      259.80      248.15      1.65 o 
  10   4   8      123.48      121.09      1.47 o 
  12   4   8      134.06      140.78      2.25 o 
  14   4   8       43.14       51.75      3.14 o 
 -15   5   8        2.80        3.14      1.21 o 
 -13   5   8       32.97       30.02      1.48 o 
 -11   5   8       19.76       24.28      1.29 o 
  -9   5   8       32.58       33.30      1.30 o 
  -7   5   8       80.71       76.66      1.60 o 
  -5   5   8      460.76      438.06      2.28 o 
  -3   5   8       77.53       75.46      0.71 o 
  -1   5   8      509.16      482.88      2.10 o 
   1   5   8       42.55       38.29      0.49 o 
   3   5   8       46.13       31.89      0.55 o 
   5   5   8       14.89       15.04      0.45 o 
   7   5   8      100.66       99.12      1.15 o 
   9   5   8       68.55       68.51      1.15 o 
  11   5   8       23.85       23.96      1.20 o 
  13   5   8      226.74      246.17      4.26 o 
 -16   6   8      136.34      153.66      2.93 o 
 -14   6   8        0.06        0.30      1.50 o 
 -12   6   8       13.79       13.52      1.24 o 
 -10   6   8       73.16       75.14      2.49 o 
  -8   6   8      165.25      161.70      2.51 o 
  -6   6   8      179.63      176.89      2.74 o 
  -4   6   8       85.71       84.24      1.10 o 
  -2   6   8      343.76      327.17      1.77 o 
   0   6   8       50.20       32.67      0.59 o 
   2   6   8      157.77      139.12      1.32 o 
   4   6   8        5.56        6.10      0.46 o 
   6   6   8        1.96        1.87      0.47 o 
   8   6   8      164.93      159.76      2.97 o 
  10   6   8      261.62      273.37      3.29 o 
  12   6   8      119.98      120.15      2.99 o 
 -15   7   8        2.67        2.68      1.30 o 
 -13   7   8      358.14      376.13      4.50 o 
 -11   7   8       53.90       55.90      2.83 o 
  -9   7   8       31.38       36.49      1.48 o 
  -7   7   8       66.20       77.28      3.05 o 
  -5   7   8        2.86        3.79      0.98 o 
  -3   7   8      172.93      158.30      2.28 o 
  -1   7   8        4.65        2.98      0.55 o 
   1   7   8      134.82      130.05      1.34 o 
   3   7   8       10.96       12.04      0.70 o 
   5   7   8       76.62       72.88      1.52 o 
   7   7   8      123.32      139.47      2.20 o 
   9   7   8       66.69       70.38      2.39 o 
  11   7   8        5.14        3.87      1.45 o 
 -14   8   8      156.86      166.54      3.10 o 
 -12   8   8        1.96        0.95      1.18 o 
 -10   8   8      117.93      130.20      4.77 o 
  -8   8   8       60.79       58.53      2.39 o 
  -6   8   8      139.11      138.24      4.11 o 
  -4   8   8      552.22      561.47      9.43 o 
  -2   8   8      191.56      184.04      2.96 o 
   0   8   8       71.74       73.77      1.50 o 
   2   8   8       35.43       36.61      1.23 o 
   4   8   8      124.74      122.45      3.49 o 
   6   8   8        3.44        4.80      1.27 o 
   8   8   8        3.03        2.90      1.37 o 
  10   8   8        2.66        4.34      2.90 o 
 -13   9   8       11.54       10.82      2.49 o 
 -11   9   8      212.27      218.21      3.91 o 
  -9   9   8        6.56        4.68      1.26 o 
  -7   9   8      118.52      118.81      4.72 o 
  -5   9   8       28.22       23.00      1.88 o 
  -3   9   8       17.71       20.71      1.44 o 
  -1   9   8      228.47      236.08      3.98 o 
   1   9   8       25.88       23.19      1.76 o 
   3   9   8       37.93       36.23      2.50 o 
   5   9   8        0.37       -1.27      1.27 o 
   7   9   8       75.89       79.91      2.19 o 
   9   9   8       76.34       78.34      5.20 o 
 -10  10   8       35.39       35.27      2.48 o 
  -8  10   8       30.88       30.79      2.30 o 
  -6  10   8       14.48       11.39      1.79 o 
  -4  10   8       13.50       12.58      1.71 o 
  -2  10   8       18.55       18.57      1.79 o 
   0  10   8       44.73       45.40      4.35 o 
   2  10   8      114.82      109.92      3.16 o 
   4  10   8        8.99        8.63      1.69 o 
   6  10   8       15.12       15.48      1.71 o 
   8  10   8        1.93        3.13      1.45 o 
  -9  11   8       17.12       17.44      2.22 o 
  -7  11   8       18.49       16.35      2.05 o 
  -5  11   8       43.72       46.31      2.57 o 
  -3  11   8      117.09      118.16      3.41 o 
  -1  11   8       88.19       94.47      3.08 o 
   1  11   8      110.75      106.89      5.08 o 
   3  11   8       43.65       41.42      2.30 o 
   5  11   8       43.13       39.34      4.35 o 
  -4  12   8      112.95      110.25      4.84 o 
  -2  12   8      125.68      127.10      5.68 o 
   0  12   8       24.21       24.16      4.35 o 
   2  12   8       13.23       14.16      1.96 o 
 -17   1   9       35.45       41.18      1.81 o 
 -15   1   9      138.09      132.04      2.72 o 
 -13   1   9      522.84      530.63      5.32 o 
 -11   1   9      105.41      104.80      2.16 o 
  -9   1   9      207.66      206.33      2.55 o 
  -7   1   9       17.76       15.63      0.42 o 
  -5   1   9       58.15       58.93      0.51 o 
  -3   1   9      270.52      277.53      1.17 o 
  -1   1   9      715.07      659.27      2.48 o 
   1   1   9       41.03       40.63      1.37 o 
   3   1   9     1306.74     1247.03     15.30 o 
   5   1   9      428.81      399.40      5.24 o 
   7   1   9      163.22      157.21      1.14 o 
   9   1   9       61.03       55.04      0.80 o 
  11   1   9       61.52       57.50      2.22 o 
  13   1   9       16.19       17.30      1.54 o 
 -16   2   9       17.43       15.67      1.75 o 
 -14   2   9       27.07       25.60      1.42 o 
 -12   2   9      107.30      105.85      2.06 o 
 -10   2   9      508.60      503.88      5.76 o 
  -8   2   9       88.11       86.41      0.87 o 
  -6   2   9      326.01      319.30      1.52 o 
  -4   2   9      210.80      220.79      1.04 o 
  -2   2   9       10.83       11.12      0.34 o 
   0   2   9     1056.33     1149.73      4.34 o 
   2   2   9       76.88       83.28      0.81 o 
   4   2   9       16.78       17.02      0.56 o 
   6   2   9       21.78       21.25      0.52 o 
   8   2   9       34.26       34.29      0.72 o 
  10   2   9      177.24      183.34      1.49 o 
  12   2   9      108.70      111.86      2.06 o 
 -17   3   9        3.28        4.42      1.27 o 
 -15   3   9        4.85        5.28      1.21 o 
 -13   3   9       70.29       65.78      1.87 o 
 -11   3   9      101.85       97.72      1.96 o 
  -9   3   9      141.64      145.23      2.11 o 
  -7   3   9     1247.31     1209.99      5.15 o 
  -5   3   9        9.80        8.11      0.32 o 
  -3   3   9     2065.98     2012.52      6.86 o 
  -1   3   9      678.77      603.84      2.12 o 
   1   3   9       20.81       15.81      0.34 o 
   3   3   9      305.00      260.30      1.58 o 
   5   3   9      121.34      113.52      1.22 o 
   7   3   9        1.55        1.44      0.35 o 
   9   3   9       37.97       38.81      0.73 o 
  11   3   9       56.35       57.04      1.14 o 
  13   3   9       44.14       45.71      2.90 o 
 -16   4   9       23.29       22.50      2.20 o 
 -14   4   9       16.45       18.05      1.55 o 
 -12   4   9       40.32       42.06      1.63 o 
 -10   4   9        8.39       12.05      0.99 o 
  -8   4   9      141.69      140.38      2.46 o 
  -6   4   9      429.41      443.00      2.31 o 
  -4   4   9      434.94      429.74      1.87 o 
  -2   4   9      110.42      107.87      0.69 o 
   0   4   9       16.42       14.52      0.36 o 
   2   4   9       97.13       88.11      0.81 o 
   4   4   9       38.47       35.06      0.55 o 
   6   4   9      303.33      273.47      1.63 o 
   8   4   9        0.61        0.63      0.40 o 
  10   4   9        1.28        0.45      0.62 o 
  12   4   9      102.77      116.04      2.82 o 
 -15   5   9       40.56       41.19      1.81 o 
 -13   5   9       11.24       12.45      1.27 o 
 -11   5   9        1.09        0.64      0.92 o 
  -9   5   9      189.59      192.66      3.07 o 
  -7   5   9      460.35      469.49     10.52 o 
  -5   5   9       40.95       36.25      0.67 o 
  -3   5   9       21.89       21.08      0.46 o 
  -1   5   9       71.18       63.71      0.69 o 
   1   5   9       71.45       64.39      0.71 o 
   3   5   9      127.71      117.74      1.09 o 
   5   5   9      389.29      355.15      2.39 o 
   7   5   9      123.20      124.33      1.24 o 
   9   5   9      395.77      397.00      3.16 o 
  11   5   9       12.99       13.88      1.96 o 
 -14   6   9       55.46       56.06      2.37 o 
 -12   6   9        9.62       10.59      1.44 o 
 -10   6   9      111.13      116.17      2.60 o 
  -8   6   9       78.04       82.38      2.66 o 
  -6   6   9       51.80       49.71      2.13 o 
  -4   6   9      102.23       94.24      1.68 o 
  -2   6   9        2.06        2.87      0.39 o 
   0   6   9      198.84      179.99      1.45 o 
   2   6   9      289.50      262.28      1.95 o 
   4   6   9      164.54      163.04      1.55 o 
   6   6   9      160.26      160.13      1.58 o 
   8   6   9       33.41       32.45      1.02 o 
  10   6   9      299.92      326.65      3.66 o 
  12   6   9       32.70       35.31      2.90 o 
 -15   7   9       25.41       25.39      3.39 o 
 -13   7   9       17.62       18.10      1.72 o 
 -11   7   9      270.41      272.99      4.14 o 
  -9   7   9       84.53       86.70      2.91 o 
  -7   7   9      340.06      347.30      5.47 o 
  -5   7   9       28.77       26.42      1.71 o 
  -3   7   9      380.26      364.57      6.11 o 
  -1   7   9      209.48      183.91      2.07 o 
   1   7   9      260.85      260.10      2.30 o 
   3   7   9       15.69       15.24      0.71 o 
   5   7   9       76.33       76.31      1.43 o 
   7   7   9      412.85      433.04      6.00 o 
   9   7   9      135.96      144.67      3.24 o 
  11   7   9       70.43       73.52      3.63 o 
 -12   8   9       12.14       12.68      2.30 o 
 -10   8   9       24.23       24.27      2.05 o 
  -8   8   9       19.92       17.30      1.79 o 
  -6   8   9      178.50      177.15      3.76 o 
  -4   8   9      243.05      251.86      5.04 o 
  -2   8   9        1.92        0.16      0.98 o 
   0   8   9       27.11       27.79      1.09 o 
   2   8   9        2.53        2.36      0.72 o 
   4   8   9      597.25      616.38      5.96 o 
   6   8   9      277.55      284.49      5.43 o 
   8   8   9       37.17       37.29      1.96 o 
  10   8   9        3.72        6.42      1.45 o 
 -11   9   9       50.40       49.71      6.65 o 
  -9   9   9       54.31       47.63      2.90 o 
  -7   9   9       42.53       44.61      7.01 o 
  -5   9   9      130.74      134.25      3.58 o 
  -3   9   9      130.26      131.91      3.33 o 
  -1   9   9      225.54      229.47      3.52 o 
   1   9   9       27.38       29.24      1.52 o 
   3   9   9       58.64       61.62      2.35 o 
   5   9   9        8.09        8.32      1.27 o 
   7   9   9       52.30       52.43      3.14 o 
 -10  10   9       49.37       50.62      2.82 o 
  -8  10   9       90.72       87.90      4.23 o 
  -6  10   9        8.43        7.50      2.54 o 
  -4  10   9       14.89       14.87      1.79 o 
  -2  10   9       58.43       62.34      2.57 o 
   0  10   9      122.72      121.17      3.24 o 
   2  10   9       22.45       25.67      1.88 o 
   4  10   9        1.93        1.66      2.18 o 
   6  10   9       21.95       20.30      1.48 o 
  -7  11   9        7.94        8.30      1.88 o 
  -5  11   9      103.82       98.90      3.33 o 
  -3  11   9        5.97        6.29      1.71 o 
  -1  11   9       11.18       12.69      1.79 o 
   1  11   9       11.04       12.01      3.02 o 
   3  11   9        8.27        9.67      2.18 o 
  -2  12   9       22.96       24.43      3.14 o 
 -16   0  10      505.07      511.15      7.87 o 
 -14   0  10      233.90      236.65      4.62 o 
 -12   0  10      840.27      848.20     10.52 o 
 -10   0  10       43.67       39.42      2.90 o 
  -8   0  10       38.63       40.69      1.01 o 
  -6   0  10      246.34      210.35      1.61 o 
  -4   0  10      117.66      122.38      1.01 o 
  -2   0  10      546.45      517.53      2.89 o 
   0   0  10      206.12      213.34      2.78 o 
   2   0  10      467.50      437.25      9.43 o 
   4   0  10      422.84      405.08      8.95 o 
   6   0  10      480.58      455.50      4.32 o 
   8   0  10       90.77       88.58      1.09 o 
  10   0  10       27.42       29.42      0.99 o 
  12   0  10      217.73      219.03      3.76 o 
 -17   1  10       78.77       80.57      2.30 o 
 -15   1  10       45.44       49.44      1.99 o 
 -13   1  10      372.04      357.91      4.05 o 
 -11   1  10       55.79       54.81      2.70 o 
  -9   1  10      238.16      231.71      3.93 o 
  -7   1  10       39.51       37.20      0.59 o 
  -5   1  10       45.27       48.74      0.50 o 
  -3   1  10      365.22      312.91      1.33 o 
  -1   1  10      102.87      112.57      0.81 o 
   1   1  10      240.83      204.62      3.84 o 
   3   1  10      358.47      321.07      5.38 o 
   5   1  10      117.92      108.28      1.79 o 
   7   1  10       39.19       36.38      0.55 o 
   9   1  10      355.28      353.66      2.09 o 
  11   1  10        9.39        9.40      0.72 o 
  13   1  10        4.74        3.26      1.33 o 
 -16   2  10       15.42       13.64      1.39 o 
 -14   2  10        4.14        0.87      1.47 o 
 -12   2  10        0.05        0.23      1.06 o 
 -10   2  10      882.56      840.94     20.80 o 
  -8   2  10        3.03        2.56      0.57 o 
  -6   2  10      228.74      219.60      1.19 o 
  -4   2  10      452.11      411.25      1.69 o 
  -2   2  10      186.09      174.07      0.90 o 
   0   2  10     3578.07     3229.86     14.18 o 
   2   2  10      241.09      225.09      2.24 o 
   4   2  10       35.97       32.34      0.77 o 
   6   2  10       92.77       88.48      1.01 o 
   8   2  10      132.66      126.52      1.05 o 
  10   2  10       11.81       13.32      0.56 o 
  12   2  10        7.49        8.43      1.93 o 
 -17   3  10       11.53       10.87      1.62 o 
 -15   3  10       30.27       30.97      2.11 o 
 -13   3  10       41.06       35.86      1.82 o 
 -11   3  10       13.73       12.81      1.20 o 
  -9   3  10       85.69       85.58      2.78 o 
  -7   3  10      534.00      526.99      3.01 o 
  -5   3  10       67.18       68.39      0.65 o 
  -3   3  10     1568.08     1535.27      5.60 o 
  -1   3  10       46.09       47.68      0.46 o 
   1   3  10       73.29       70.60      0.65 o 
   3   3  10      422.62      360.21      2.22 o 
   5   3  10       55.61       49.84      0.78 o 
   7   3  10      193.04      199.93      1.77 o 
   9   3  10       49.91       52.86      0.86 o 
  11   3  10       29.29       29.75      0.97 o 
 -16   4  10       53.09       54.30      3.00 o 
 -14   4  10       12.00       12.13      1.59 o 
 -12   4  10      248.43      252.17      4.70 o 
 -10   4  10      151.23      150.46      3.50 o 
  -8   4  10       12.33       11.71      2.30 o 
  -6   4  10      682.66      678.39      3.52 o 
  -4   4  10      253.74      249.83      1.37 o 
  -2   4  10       68.25       64.25      0.64 o 
   0   4  10       19.67       18.68      0.42 o 
   2   4  10      272.99      237.88      1.49 o 
   4   4  10      159.63      157.17      1.17 o 
   6   4  10      142.25      137.13      1.08 o 
   8   4  10       22.40       22.20      0.59 o 
  10   4  10       12.47       11.96      0.83 o 
  12   4  10        2.28        7.01      1.69 o 
 -15   5  10       18.79       16.29      2.05 o 
 -13   5  10       70.11       70.74      2.91 o 
 -11   5  10       27.96       27.89      1.96 o 
  -9   5  10      113.96      113.23      2.99 o 
  -7   5  10      136.08      145.97      3.16 o 
  -5   5  10      252.63      251.50      1.87 o 
  -3   5  10       73.78       76.52      0.87 o 
  -1   5  10      209.02      196.00      1.37 o 
   1   5  10       15.48       11.63      0.44 o 
   3   5  10       17.67       14.27      0.48 o 
   5   5  10       53.60       50.94      0.81 o 
   7   5  10       17.94       16.98      0.63 o 
   9   5  10       69.99       74.14      1.98 o 
  11   5  10       23.74       26.84      2.42 o 
 -14   6  10       33.41       33.53      3.02 o 
 -12   6  10       90.60       90.76      3.75 o 
 -10   6  10      390.31      409.74     11.49 o 
  -8   6  10       48.45       49.67      3.26 o 
  -6   6  10      198.42      193.49      3.99 o 
  -4   6  10      104.91       99.40      1.68 o 
  -2   6  10      341.58      332.46      2.51 o 
   0   6  10       55.05       58.52      0.95 o 
   2   6  10       72.09       73.32      1.08 o 
   4   6  10       62.92       63.00      1.20 o 
   6   6  10      341.99      338.05      2.81 o 
   8   6  10       94.75       95.81      1.70 o 
  10   6  10       67.00       75.75      3.99 o 
 -13   7  10      118.08      122.24      6.41 o 
 -11   7  10       42.66       44.70      2.48 o 
  -9   7  10       42.69       44.08      2.48 o 
  -7   7  10      162.63      176.67      9.19 o 
  -5   7  10       78.71       77.95      2.48 o 
  -3   7  10        9.75        7.86      0.83 o 
  -1   7  10       29.45       26.01      1.17 o 
   1   7  10      167.61      171.02      1.84 o 
   3   7  10      346.69      348.29      2.87 o 
   5   7  10       10.57       11.63      0.82 o 
   7   7  10      306.71      317.79      3.74 o 
   9   7  10       35.21       37.24      2.66 o 
 -12   8  10        2.70        1.45      1.71 o 
 -10   8  10        3.27        1.43      1.81 o 
  -8   8  10       32.27       38.25      4.23 o 
  -6   8  10      182.46      176.43      3.76 o 
  -4   8  10      251.52      236.82      3.61 o 
  -2   8  10       78.91       79.33      2.12 o 
   0   8  10       42.28       41.46      1.32 o 
   2   8  10       33.92       34.45      1.23 o 
   4   8  10      269.29      274.97      3.40 o 
   6   8  10       61.80       60.99      2.63 o 
   8   8  10       35.14       38.57      2.05 o 
 -11   9  10       30.74       34.37      2.39 o 
  -9   9  10       39.80       39.37      3.51 o 
  -7   9  10       32.04       27.84      2.06 o 
  -5   9  10       26.72       28.12      2.21 o 
  -3   9  10       25.33       25.27      1.68 o 
  -1   9  10       39.97       35.15      2.02 o 
   1   9  10      273.28      286.07      5.58 o 
   3   9  10      152.48      155.38      6.53 o 
   5   9  10       94.74       98.24      3.09 o 
   7   9  10       32.24       36.76      1.96 o 
  -8  10  10       12.22       12.56      1.96 o 
  -6  10  10       21.32       21.11      2.05 o 
  -4  10  10       32.62       33.13      2.22 o 
  -2  10  10       44.07       46.72      2.78 o 
   0  10  10       30.87       32.07      2.05 o 
   2  10  10        9.70       10.92      1.62 o 
   4  10  10       43.83       45.67      4.23 o 
  -5  11  10       45.32       45.16      2.57 o 
  -3  11  10       75.87       72.12      3.51 o 
  -1  11  10       22.96       22.83      2.42 o 
   1  11  10       81.64       82.14      2.91 o 
 -17   1  11       17.23       18.17      2.22 o 
 -15   1  11      137.13      130.24      3.76 o 
 -13   1  11      226.03      232.51      4.84 o 
 -11   1  11       15.21       14.85      1.62 o 
  -9   1  11      264.17      245.60      4.10 o 
  -7   1  11      187.75      181.24      1.35 o 
  -5   1  11      488.84      461.21      2.22 o 
  -3   1  11      646.21      564.96      2.57 o 
  -1   1  11      143.54      138.42      1.01 o 
   1   1  11       78.15       75.49      1.47 o 
   3   1  11       67.45       63.33      5.32 o 
   5   1  11      248.40      242.78      4.90 o 
   7   1  11       76.02       75.06      0.75 o 
   9   1  11       42.26       40.56      0.68 o 
  11   1  11       13.14       14.63      0.85 o 
 -16   2  11       12.35       13.35      2.05 o 
 -14   2  11       14.95       14.68      2.06 o 
 -12   2  11       16.75       18.18      2.78 o 
 -10   2  11      308.93      293.23      8.46 o 
  -8   2  11       81.51       82.96      1.40 o 
  -6   2  11       57.24       56.53      0.66 o 
  -4   2  11       56.27       62.34      0.59 o 
  -2   2  11      270.09      248.55      1.41 o 
   0   2  11      146.73      133.99      1.43 o 
   2   2  11       51.12       45.97      1.06 o 
   4   2  11       37.37       35.71      1.51 o 
   6   2  11      202.54      200.17      1.48 o 
   8   2  11      165.59      161.74      1.24 o 
  10   2  11      111.67      115.93      1.40 o 
  12   2  11       20.41       21.21      1.45 o 
 -15   3  11       37.64       37.99      2.39 o 
 -13   3  11       60.90       59.26      2.74 o 
 -11   3  11        2.72        1.21      1.37 o 
  -9   3  11       37.62       40.37      2.06 o 
  -7   3  11       26.66       25.75      0.75 o 
  -5   3  11       46.15       46.21      0.68 o 
  -3   3  11      972.86      944.81      4.21 o 
  -1   3  11      240.39      204.78      1.20 o 
   1   3  11      222.91      203.13      1.31 o 
   3   3  11      307.18      288.83      2.06 o 
   5   3  11       20.57       21.28      0.62 o 
   7   3  11       64.11       66.08      0.81 o 
   9   3  11       32.76       33.21      0.75 o 
  11   3  11       60.37       60.38      1.68 o 
 -16   4  11        1.08        1.33      1.71 o 
 -14   4  11        9.14       11.11      1.88 o 
 -12   4  11       30.97       33.08      2.13 o 
 -10   4  11        3.09        1.09      1.37 o 
  -8   4  11       85.82       84.93      2.57 o 
  -6   4  11     1591.18     1625.06      8.32 o 
  -4   4  11      460.30      442.85      2.54 o 
  -2   4  11        5.00        5.03      0.37 o 
   0   4  11       13.22       13.97      0.39 o 
   2   4  11       92.24       83.38      0.87 o 
   4   4  11      302.05      307.33      2.06 o 
   6   4  11       20.86       23.23      0.55 o 
   8   4  11       15.75       16.63      0.63 o 
  10   4  11        5.17        5.11      0.92 o 
 -15   5  11      108.62      100.96      4.72 o 
 -13   5  11       26.01       23.33      2.13 o 
 -11   5  11       96.56      102.97      4.35 o 
  -9   5  11      936.03      939.82     11.46 o 
  -7   5  11      171.35      176.19      3.50 o 
  -5   5  11        3.75        3.42      0.60 o 
  -3   5  11       88.26       95.23      1.12 o 
  -1   5  11      420.96      405.39      2.50 o 
   1   5  11      236.19      245.69      1.81 o 
   3   5  11       48.37       50.62      1.05 o 
   5   5  11       31.63       31.41      0.74 o 
   7   5  11       59.13       55.36      1.06 o 
   9   5  11       18.40       21.39      1.22 o 
 -14   6  11       79.82       83.45      4.59 o 
 -12   6  11      144.24      146.01      3.84 o 
 -10   6  11       56.70       61.63      6.05 o 
  -8   6  11       38.15       36.77      2.05 o 
  -6   6  11       16.10       15.18      1.45 o 
  -4   6  11       33.94       31.84      1.14 o 
  -2   6  11      162.22      166.43      1.63 o 
   0   6  11       26.54       30.57      0.85 o 
   2   6  11      135.96      137.45      1.41 o 
   4   6  11       16.77       16.48      0.67 o 
   6   6  11       70.38       70.37      1.21 o 
   8   6  11       30.00       28.35      1.11 o 
  10   6  11      137.61      149.94      4.59 o 
 -13   7  11       37.30       40.29      3.02 o 
 -11   7  11       12.12       10.65      2.18 o 
  -9   7  11       69.97       67.09      4.72 o 
  -7   7  11      140.62      142.50      4.96 o 
  -5   7  11        6.58        5.94      1.37 o 
  -3   7  11       11.55       11.51      0.90 o 
  -1   7  11       43.16       44.72      1.19 o 
   1   7  11       78.25       81.82      1.30 o 
   3   7  11      186.38      183.56      1.92 o 
   5   7  11       28.09       29.67      1.08 o 
   7   7  11       99.14      108.90      2.37 o 
   9   7  11        9.38       12.33      1.93 o 
 -12   8  11        4.56        3.69      1.79 o 
 -10   8  11       27.68       21.44      2.05 o 
  -8   8  11       30.52       25.77      2.05 o 
  -6   8  11      104.95       97.17      4.59 o 
  -4   8  11       37.75       40.83      1.88 o 
  -2   8  11       16.56       17.94      1.38 o 
   0   8  11      140.07      139.41      2.08 o 
   2   8  11       28.29       28.33      1.33 o 
   4   8  11      291.99      314.47      3.71 o 
   6   8  11       82.27       95.28      3.87 o 
  -9   9  11      135.61      130.62      6.53 o 
  -7   9  11       95.49       92.19      3.16 o 
  -5   9  11        7.80        5.42      1.40 o 
  -3   9  11       82.25       85.64      2.31 o 
  -1   9  11       27.75       27.74      2.13 o 
   1   9  11      370.39      376.26      4.90 o 
   3   9  11      101.04      105.74      2.48 o 
   5   9  11        6.89        6.56      1.06 o 
  -8  10  11      105.40      102.67      3.42 o 
  -6  10  11       45.99       43.92      5.20 o 
  -4  10  11       42.93       42.45      2.39 o 
  -2  10  11      372.53      370.42      5.99 o 
   0  10  11      399.53      404.68      6.24 o 
   2  10  11       94.54       99.33      2.99 o 
   4  10  11        3.03        5.08      2.18 o 
  -3  11  11       82.29       92.07      7.74 o 
  -1  11  11       19.14       16.93      2.90 o 
 -16   0  12      539.02      527.94     11.61 o 
 -14   0  12       14.34       13.54      2.66 o 
 -12   0  12      242.08      241.84      6.29 o 
 -10   0  12      278.61      269.89      6.53 o 
  -8   0  12      351.53      329.98      4.26 o 
  -6   0  12     1285.65     1182.11      8.73 o 
  -4   0  12       76.74       63.08      1.03 o 
  -2   0  12      109.18       91.05      1.10 o 
   0   0  12       29.83       22.89      0.61 o 
   2   0  12      992.08      942.21     17.65 o 
   4   0  12      166.33      169.29      5.80 o 
   6   0  12      262.65      244.51      2.69 o 
   8   0  12       22.34       22.81      0.81 o 
  10   0  12       44.28       45.43      1.24 o 
 -15   1  12      146.56      147.92      3.93 o 
 -13   1  12      289.40      281.19      5.13 o 
 -11   1  12       40.82       39.67      2.22 o 
  -9   1  12       82.07       74.01      2.39 o 
  -7   1  12       38.75       33.13      0.78 o 
  -5   1  12       54.79       52.68      0.72 o 
  -3   1  12      306.03      261.15      1.44 o 
  -1   1  12      236.60      219.67      1.36 o 
   1   1  12       74.26       69.66      1.09 o 
   3   1  12      144.14      142.44      5.80 o 
   5   1  12      200.74      193.24      3.82 o 
   7   1  12       58.44       58.60      0.71 o 
   9   1  12       13.89       13.59      0.49 o 
  11   1  12        3.77        4.54      0.73 o 
 -16   2  12       18.07       14.84      2.54 o 
 -14   2  12       18.86       19.59      2.05 o 
 -12   2  12       53.68       49.14      2.39 o 
 -10   2  12       16.19       15.72      3.02 o 
  -8   2  12      103.41      100.79      1.87 o 
  -6   2  12       61.28       61.51      1.20 o 
  -4   2  12      147.96      131.13      1.05 o 
  -2   2  12      161.19      153.27      1.04 o 
   0   2  12       43.34       29.24      0.65 o 
   2   2  12        8.31        7.38      0.46 o 
   4   2  12        2.62        2.38      0.53 o 
   6   2  12       23.68       20.00      0.52 o 
   8   2  12       16.12       17.56      0.49 o 
  10   2  12        8.31        8.14      0.93 o 
 -15   3  12       57.91       60.86      3.14 o 
 -13   3  12        5.01        4.89      1.62 o 
 -11   3  12       61.87       59.85      3.75 o 
  -9   3  12       40.85       43.05      2.05 o 
  -7   3  12      338.22      339.04      2.81 o 
  -5   3  12      120.00      120.35      1.18 o 
  -3   3  12      230.89      218.16      1.46 o 
  -1   3  12       63.85       56.38      0.62 o 
   1   3  12       54.98       47.85      0.65 o 
   3   3  12       79.08       73.20      0.86 o 
   5   3  12        8.74        8.03      0.45 o 
   7   3  12       67.11       69.20      0.78 o 
   9   3  12       53.84       57.22      1.05 o 
 -14   4  12       33.04       32.77      2.39 o 
 -12   4  12       48.90       48.12      3.39 o 
 -10   4  12       51.64       49.94      2.42 o 
  -8   4  12       79.30       81.16      2.48 o 
  -6   4  12      236.90      227.34      2.47 o 
  -4   4  12      253.59      255.71      1.81 o 
  -2   4  12      177.43      166.43      1.24 o 
   0   4  12      158.72      153.89      1.08 o 
   2   4  12       20.69       18.58      0.57 o 
   4   4  12       20.54       21.79      0.56 o 
   6   4  12        9.69       10.35      0.43 o 
   8   4  12       29.83       27.48      0.76 o 
  10   4  12       34.99       38.90      1.44 o 
 -13   5  12      143.23      145.99      3.93 o 
 -11   5  12       16.90       14.57      1.88 o 
  -9   5  12      356.81      357.18      5.73 o 
  -7   5  12       65.55       62.89      2.38 o 
  -5   5  12      329.03      326.89      2.73 o 
  -3   5  12       25.15       29.29      0.78 o 
  -1   5  12       50.77       54.48      0.89 o 
   1   5  12      109.40      116.39      1.63 o 
   3   5  12       16.64       18.21      0.62 o 
   5   5  12      149.17      147.14      1.60 o 
   7   5  12      154.06      151.86      1.82 o 
   9   5  12       13.08       13.35      1.06 o 
 -14   6  12        8.36        7.21      2.42 o 
 -12   6  12      206.26      203.68      4.53 o 
 -10   6  12      265.78      258.62      8.10 o 
  -8   6  12      170.64      161.63      3.63 o 
  -6   6  12       20.71       19.88      1.62 o 
  -4   6  12      103.97       97.69      1.70 o 
  -2   6  12       29.60       34.08      0.97 o 
   0   6  12       35.28       36.25      0.88 o 
   2   6  12       16.08       17.98      0.67 o 
   4   6  12        4.70        4.65      0.63 o 
   6   6  12       13.32       12.92      0.81 o 
   8   6  12      316.18      330.89      5.04 o 
 -13   7  12       66.72       68.20      4.59 o 
 -11   7  12       52.71       49.58      2.74 o 
  -9   7  12       38.75       42.57      2.39 o 
  -7   7  12       37.88       38.04      2.13 o 
  -5   7  12       17.62       20.25      1.47 o 
  -3   7  12        1.11        2.00      0.81 o 
  -1   7  12       67.08       67.76      1.49 o 
   1   7  12       26.09       24.98      0.88 o 
   3   7  12      101.16      103.44      1.46 o 
   5   7  12       98.06      103.20      1.88 o 
   7   7  12      137.10      145.83      4.59 o 
 -10   8  12       18.75       18.47      3.51 o 
  -8   8  12       26.87       29.75      2.13 o 
  -6   8  12       92.21       94.25      2.54 o 
  -4   8  12       10.87       15.29      1.50 o 
  -2   8  12       39.30       39.50      1.84 o 
   0   8  12      125.08      125.58      2.22 o 
   2   8  12       80.54       85.95      1.71 o 
   4   8  12      305.01      323.00      4.65 o 
   6   8  12       81.46       95.28      3.87 o 
  -9   9  12        6.61        4.89      1.79 o 
  -7   9  12       15.48       12.56      1.58 o 
  -5   9  12      132.43      129.40      2.96 o 
  -3   9  12      296.59      291.22      5.54 o 
  -1   9  12       20.28       22.89      1.69 o 
   1   9  12      331.65      359.34      4.73 o 
   3   9  12       45.46       49.34      1.91 o 
  -6  10  12       13.62       16.52      2.06 o 
  -4  10  12        4.90        8.61      2.18 o 
  -2  10  12      161.82      166.47      4.59 o 
   0  10  12       78.81       73.16      2.65 o 
 -15   1  13        3.61        8.11      1.88 o 
 -13   1  13       42.93       45.72      2.57 o 
 -11   1  13       32.53       29.22      3.26 o 
  -9   1  13      131.12      120.22      3.02 o 
  -7   1  13       54.43       52.41      1.01 o 
  -5   1  13       97.74       88.74      1.00 o 
  -3   1  13       74.76       69.27      0.70 o 
  -1   1  13      145.28      142.90      1.10 o 
   1   1  13       57.47       58.19      0.72 o 
   3   1  13      195.34      188.76      7.86 o 
   5   1  13        2.72        2.78      1.54 o 
   7   1  13        4.35        4.19      0.35 o 
   9   1  13       39.78       38.12      0.82 o 
 -14   2  13       36.33       34.17      2.30 o 
 -12   2  13      213.21      203.72      7.62 o 
 -10   2  13      116.30      116.96      4.35 o 
  -8   2  13       47.77       44.59      1.45 o 
  -6   2  13        6.29        7.80      0.57 o 
  -4   2  13      120.39      120.32      1.04 o 
  -2   2  13       21.13       18.85      0.46 o 
   0   2  13      160.27      156.34      1.32 o 
   2   2  13       29.22       26.91      0.62 o 
   4   2  13       11.53       11.42      0.60 o 
   6   2  13       98.62       99.48      0.96 o 
   8   2  13      118.80      117.05      1.27 o 
  10   2  13       17.24       15.80      0.76 o 
 -15   3  13       57.37       59.71      2.99 o 
 -13   3  13        2.46        1.21      1.54 o 
 -11   3  13       14.27       13.79      1.71 o 
  -9   3  13      130.33      133.38      4.11 o 
  -7   3  13      135.77      135.52      1.64 o 
  -5   3  13        0.46        0.59      0.44 o 
  -3   3  13       45.55       45.19      0.69 o 
  -1   3  13       41.16       36.27      0.61 o 
   1   3  13      102.23       94.59      0.91 o 
   3   3  13       76.57       79.63      0.94 o 
   5   3  13      107.91      107.81      1.20 o 
   7   3  13       17.78       16.59      0.47 o 
   9   3  13        5.97        5.88      0.62 o 
 -14   4  13        0.72       -1.62      1.62 o 
 -12   4  13       24.17       23.72      2.05 o 
 -10   4  13       57.12       50.77      3.63 o 
  -8   4  13       16.73       15.65      1.62 o 
  -6   4  13      202.08      208.14      1.95 o 
  -4   4  13       17.29       17.05      0.59 o 
  -2   4  13        6.57        6.76      0.42 o 
   0   4  13       38.24       39.96      0.70 o 
   2   4  13      355.57      344.35      3.02 o 
   4   4  13      466.83      462.24      3.44 o 
   6   4  13      111.94      109.65      1.03 o 
   8   4  13       29.18       29.80      1.14 o 
 -13   5  13       64.20       67.39      2.91 o 
 -11   5  13       14.17       14.08      1.88 o 
  -9   5  13      263.42      265.12      6.17 o 
  -7   5  13       72.33       73.15      4.96 o 
  -5   5  13        8.35        9.27      0.70 o 
  -3   5  13       96.63      103.35      1.22 o 
  -1   5  13       24.33       23.84      0.77 o 
   1   5  13      129.44      137.96      1.41 o 
   3   5  13        9.42       10.25      0.62 o 
   5   5  13      281.31      279.63      2.41 o 
   7   5  13       48.97       51.00      1.58 o 
 -12   6  13      442.85      430.05      6.92 o 
 -10   6  13        1.68        1.50      1.62 o 
  -8   6  13       95.36      102.30      2.91 o 
  -6   6  13       18.41       19.78      1.62 o 
  -4   6  13       24.29       24.06      1.10 o 
  -2   6  13      137.99      143.73      1.90 o 
   0   6  13       53.94       63.14      1.08 o 
   2   6  13       11.27       11.12      0.69 o 
   4   6  13      114.97      114.88      1.63 o 
   6   6  13       79.02       83.19      1.78 o 
 -11   7  13      117.74      114.88      3.59 o 
  -9   7  13      199.83      200.66      5.32 o 
  -7   7  13       19.81       20.25      1.88 o 
  -5   7  13       46.74       45.67      1.93 o 
  -3   7  13        3.29        2.57      1.01 o 
  -1   7  13       68.43       68.89      1.50 o 
   1   7  13       52.44       52.70      1.26 o 
   3   7  13      132.40      137.78      2.62 o 
   5   7  13       49.72       49.60      2.50 o 
 -10   8  13       25.35       22.26      2.78 o 
  -8   8  13       66.74       65.80      2.82 o 
  -6   8  13      153.64      159.31      4.54 o 
  -4   8  13      112.68      113.16      3.64 o 
  -2   8  13        0.86        2.11      1.13 o 
   0   8  13       92.02       91.50      2.15 o 
   2   8  13       27.74       29.60      1.40 o 
   4   8  13       33.51       37.08      2.15 o 
  -7   9  13        6.59        5.80      1.44 o 
  -5   9  13      145.95      152.35      3.17 o 
  -3   9  13      159.64      164.74      3.22 o 
  -1   9  13       99.02      103.71      3.18 o 
   1   9  13      158.19      167.33      3.09 o 
 -14   0  14       22.30       19.11      2.90 o 
 -12   0  14       14.59       15.48      2.42 o 
 -10   0  14       68.83       68.92      3.39 o 
  -8   0  14      131.50      128.80      3.63 o 
  -6   0  14      160.16      148.96      3.04 o 
  -4   0  14       51.21       48.85      0.98 o 
  -2   0  14       82.58       84.75      1.16 o 
   0   0  14      283.06      296.49      2.55 o 
   2   0  14       29.94       35.07      3.14 o 
   4   0  14       75.57       83.92      4.35 o 
   6   0  14       23.29       29.26      3.39 o 
   8   0  14      148.99      149.03      1.86 o 
 -15   1  14       54.39       54.34      3.99 o 
 -13   1  14       33.14       39.74      8.46 o 
 -11   1  14       61.51       63.17      2.57 o 
  -9   1  14      182.24      171.51      3.59 o 
  -7   1  14       49.49       47.78      0.99 o 
  -5   1  14      128.33      123.19      1.14 o 
  -3   1  14       32.87       37.32      0.63 o 
  -1   1  14       93.96       97.71      0.88 o 
   1   1  14        8.21        7.41      0.36 o 
   3   1  14       69.40       71.33      2.99 o 
   5   1  14       48.17       47.05      2.74 o 
   7   1  14       50.08       52.36      1.37 o 
   9   1  14      183.21      190.96      3.08 o 
 -14   2  14        6.02        3.75      1.71 o 
 -12   2  14        5.89        6.39      1.62 o 
 -10   2  14       20.31       22.98      1.88 o 
  -8   2  14      121.73      120.10      3.10 o 
  -6   2  14       29.12       26.54      0.80 o 
  -4   2  14      186.01      185.80      1.32 o 
  -2   2  14      409.86      399.72      2.37 o 
   0   2  14      391.14      371.32      2.26 o 
   2   2  14       55.64       52.14      0.73 o 
   4   2  14        8.87        9.16      0.60 o 
   6   2  14      116.39      111.26      1.54 o 
   8   2  14        5.11        5.14      0.48 o 
 -13   3  14       15.68       14.40      1.88 o 
 -11   3  14      165.63      156.55      3.67 o 
  -9   3  14       39.30       41.36      2.22 o 
  -7   3  14        2.72        2.56      0.76 o 
  -5   3  14      144.91      142.60      1.34 o 
  -3   3  14      169.62      173.99      1.30 o 
  -1   3  14      301.12      288.35      1.86 o 
   1   3  14      275.15      268.33      1.80 o 
   3   3  14       89.55       85.95      1.14 o 
   5   3  14       59.02       57.69      1.01 o 
   7   3  14       35.31       36.52      0.81 o 
 -12   4  14       12.77       10.89      1.88 o 
 -10   4  14       18.63       16.31      1.79 o 
  -8   4  14      143.70      146.74      3.33 o 
  -6   4  14      125.00      133.99      1.65 o 
  -4   4  14       16.29       17.22      0.59 o 
  -2   4  14        5.62        5.51      0.45 o 
   0   4  14       14.11       14.64      0.69 o 
   2   4  14      229.50      235.33      2.53 o 
   4   4  14      125.00      122.01      1.33 o 
   6   4  14       25.83       23.23      0.87 o 
 -13   5  14        6.73        4.96      1.79 o 
 -11   5  14        2.97        2.20      1.81 o 
  -9   5  14       50.28       48.67      2.48 o 
  -7   5  14       53.28       58.57      2.39 o 
  -5   5  14       13.33       15.30      0.80 o 
  -3   5  14       39.24       43.34      0.98 o 
  -1   5  14       81.54       90.05      1.31 o 
   1   5  14      340.07      344.40      2.78 o 
   3   5  14       50.96       50.89      1.11 o 
   5   5  14       66.86       68.87      1.37 o 
   7   5  14       88.56       87.39      1.80 o 
 -12   6  14        0.43        1.33      1.71 o 
 -10   6  14        5.17        5.54      1.62 o 
  -8   6  14        5.57        2.97      1.45 o 
  -6   6  14       32.22       34.72      1.73 o 
  -4   6  14      119.05      125.85      2.40 o 
  -2   6  14      266.06      279.86      2.53 o 
   0   6  14       26.97       28.17      0.91 o 
   2   6  14       24.79       23.70      0.90 o 
   4   6  14       73.98       78.00      2.41 o 
   6   6  14      123.95      136.78      2.27 o 
  -9   7  14       55.49       57.27      2.65 o 
  -7   7  14       73.41       78.76      2.82 o 
  -5   7  14      126.11      132.97      2.84 o 
  -3   7  14       27.20       28.50      1.32 o 
  -1   7  14       20.39       20.11      1.01 o 
   1   7  14        2.17        3.37      1.29 o 
   3   7  14       17.25       21.19      1.38 o 
  -8   8  14      113.66      116.18      5.44 o 
  -6   8  14      149.35      149.47      3.17 o 
  -4   8  14        0.13       -0.82      1.13 o 
  -2   8  14       17.80       17.80      1.46 o 
   0   8  14        7.43        7.09      1.22 o 
   2   8  14       69.17       71.37      2.17 o 
  -3   9  14      115.10      120.13      3.61 o 
 -13   1  15       32.83       31.84      2.78 o 
 -11   1  15       10.34        9.85      1.62 o 
  -9   1  15       21.20       20.70      1.71 o 
  -7   1  15       16.17       16.22      0.75 o 
  -5   1  15      336.53      334.98      2.06 o 
  -3   1  15      164.36      159.68      1.23 o 
  -1   1  15        5.23        6.21      0.39 o 
   1   1  15       13.88       14.46      0.42 o 
   3   1  15        5.96        6.17      1.71 o 
   5   1  15        0.09        1.93      1.71 o 
 -12   2  15      143.37      141.35      3.67 o 
 -10   2  15       61.00       60.82      2.57 o 
  -8   2  15       16.24       16.33      1.54 o 
  -6   2  15       39.06       38.43      0.92 o 
  -4   2  15       34.71       30.43      0.69 o 
  -2   2  15      159.61      149.93      1.25 o 
   0   2  15       43.21       40.48      0.65 o 
   2   2  15        3.24        2.56      0.35 o 
   4   2  15        4.16        4.65      0.82 o 
   6   2  15       65.74       65.75      1.64 o 
 -13   3  15       30.77       33.02      2.22 o 
 -11   3  15       11.53       13.23      1.71 o 
  -9   3  15       28.10       28.69      2.78 o 
  -7   3  15       55.65       60.10      2.62 o 
  -5   3  15       91.73       93.20      1.18 o 
  -3   3  15       84.15       82.42      1.21 o 
  -1   3  15      137.48      136.71      1.19 o 
   1   3  15      171.41      164.57      1.95 o 
   3   3  15      156.47      157.32      1.71 o 
   5   3  15       69.86       70.25      4.59 o 
 -12   4  15        2.73        3.87      2.18 o 
 -10   4  15       43.54       40.53      3.26 o 
  -8   4  15       39.44       40.06      5.56 o 
  -6   4  15       61.49       61.29      1.53 o 
  -4   4  15        8.65        9.56      0.63 o 
  -2   4  15      107.47      106.09      1.59 o 
   0   4  15      122.17      123.76      1.46 o 
   2   4  15      183.20      182.02      2.08 o 
   4   4  15       12.04        9.86      1.01 o 
   6   4  15        5.55        6.77      0.84 o 
 -11   5  15      102.08      108.84      3.25 o 
  -9   5  15       45.59       45.49      2.54 o 
  -7   5  15        5.56        6.17      2.18 o 
  -5   5  15        5.55        5.94      0.78 o 
  -3   5  15       47.67       48.47      1.25 o 
  -1   5  15       71.24       70.34      1.35 o 
   1   5  15      126.66      129.47      1.66 o 
   3   5  15      125.62      128.16      1.76 o 
   5   5  15      103.02      102.27      1.82 o 
 -10   6  15       15.20       17.66      2.54 o 
  -8   6  15        6.58        8.65      2.42 o 
  -6   6  15       44.85       48.42      1.98 o 
  -4   6  15       68.98       66.86      1.61 o 
  -2   6  15       53.36       52.13      1.46 o 
   0   6  15       57.01       58.86      1.68 o 
   2   6  15       52.54       54.22      1.52 o 
   4   6  15       58.16       63.21      1.87 o 
  -7   7  15        6.24        8.31      1.36 o 
  -5   7  15      101.07      102.57      4.22 o 
  -3   7  15       23.43       25.91      1.31 o 
  -1   7  15       45.28       44.40      2.43 o 
   1   7  15       10.67       11.02      1.61 o 
  -4   8  15       57.93       62.34      2.23 o 
  -2   8  15        2.49        0.85      1.56 o 
 -12   0  16       18.60       21.28      2.66 o 
 -10   0  16      129.09      126.48      4.59 o 
  -8   0  16      778.24      764.21     13.30 o 
  -6   0  16      165.32      173.40      2.27 o 
  -4   0  16        3.75        3.17      0.69 o 
  -2   0  16       11.87       13.20      0.66 o 
   0   0  16       41.36       43.77      0.96 o 
   2   0  16       91.92      105.68      5.08 o 
   4   0  16      170.82      185.01      6.77 o 
 -11   1  16      100.30      101.19      4.72 o 
  -9   1  16        7.87        8.09      1.45 o 
  -7   1  16      102.50      101.90      1.66 o 
  -5   1  16      164.19      164.34      1.43 o 
  -3   1  16      118.72      123.01      1.17 o 
  -1   1  16        8.77        9.73      0.42 o 
   1   1  16       52.12       52.32      0.67 o 
   3   1  16       65.92       71.93      3.51 o 
   5   1  16      123.07      133.74      4.10 o 
 -12   2  16       20.14       20.30      1.96 o 
 -10   2  16       24.08       26.83      2.18 o 
  -8   2  16       28.60       28.96      1.79 o 
  -6   2  16       92.49       96.81      1.25 o 
  -4   2  16      404.69      422.92      2.75 o 
  -2   2  16      255.41      264.28      1.85 o 
   0   2  16        2.20        3.19      0.36 o 
   2   2  16       29.80       28.66      1.44 o 
   4   2  16       42.73       41.61      2.63 o 
 -11   3  16        5.76        7.95      1.81 o 
  -9   3  16        5.51        6.29      1.54 o 
  -7   3  16       86.17       86.87      1.94 o 
  -5   3  16       29.68       29.48      0.81 o 
  -3   3  16       94.97       99.87      1.18 o 
  -1   3  16      265.08      275.54      2.83 o 
   1   3  16       56.23       59.62      1.02 o 
   3   3  16      123.64      123.08      2.65 o 
 -10   4  16       15.20       14.06      1.93 o 
  -8   4  16       40.70       39.74      2.13 o 
  -6   4  16       72.35       75.00      1.81 o 
  -4   4  16       72.11       74.10      1.23 o 
  -2   4  16      148.41      147.63      1.70 o 
   0   4  16       44.15       47.88      1.67 o 
   2   4  16      257.48      262.12      2.87 o 
   4   4  16      124.56      131.97      2.23 o 
  -9   5  16       62.86       67.10      2.65 o 
  -7   5  16       12.62       13.05      1.41 o 
  -5   5  16        4.23        3.36      1.06 o 
  -3   5  16        4.68        4.66      0.78 o 
  -1   5  16       79.93       83.36      1.78 o 
   1   5  16        7.80        8.59      0.84 o 
   3   5  16       29.53       33.61      1.43 o 
  -8   6  16        3.61        4.86      1.36 o 
  -6   6  16       14.10       17.65      1.44 o 
  -4   6  16       33.94       33.12      1.75 o 
  -2   6  16       22.75       20.87      1.93 o 
   0   6  16        0.57       -0.83      1.00 o 
  -9   1  17        2.37        1.95      1.45 o 
  -7   1  17      322.88      346.99      3.31 o 
  -5   1  17      138.20      143.49      1.70 o 
  -3   1  17       11.24       12.05      0.57 o 
  -1   1  17       11.96       12.63      0.51 o 
   1   1  17       23.25       21.57      0.94 o 
   3   1  17        7.86        6.89      1.88 o 
 -10   2  17       27.95       32.47      2.05 o 
  -8   2  17       33.34       34.08      2.17 o 
  -6   2  17        8.22        9.32      0.70 o 
  -4   2  17      208.68      219.96      1.94 o 
  -2   2  17        8.14        7.84      0.60 o 
   0   2  17       31.23       32.68      0.92 o 
   2   2  17       54.45       57.22      1.77 o 
  -9   3  17        8.42        7.35      2.54 o 
  -7   3  17       14.20       15.08      1.25 o 
  -5   3  17      164.23      171.85      2.05 o 
  -3   3  17       96.41      103.31      1.49 o 
  -1   3  17      176.15      180.53      1.78 o 
   1   3  17       25.05       25.24      0.94 o 
  -8   4  17        0.58       -0.71      1.26 o 
  -6   4  17        3.50        3.32      1.22 o 
  -4   4  17        1.61        0.30      0.83 o 
  -2   4  17       56.53       63.81      1.45 o 
   0   4  17      352.94      373.04      3.85 o 
  -5   5  17       25.56       26.25      1.53 o 
  -3   5  17       95.16       99.24      2.44 o 
  -1   5  17      174.31      181.02      2.59 o 
  -8   0  18      253.36      268.77      5.10 o 
  -6   0  18      110.69      121.41      2.69 o 
  -4   0  18        5.33        6.63      0.92 o 
  -2   0  18       51.09       58.20      1.46 o 
   0   0  18      213.71      200.25      2.29 o 
  -7   1  18      144.94      160.29     10.52 o 
  -5   1  18       33.40       36.19      1.21 o 
  -3   1  18        2.19        1.09      0.56 o 
  -1   1  18        2.69        4.45      0.51 o 
  -6   2  18       74.69       87.54      1.90 o 
  -4   2  18      101.04      112.24      1.73 o 
  -2   2  18       16.63       18.07      0.80 o 
  -5   3  18       24.02       23.48      1.43 o 
  -3   3  18       72.81       79.23      1.41 o 
                                                 
